# Supplementary material for: Metabolic features of Gulf War illness
Source: PLoS One. 2019 Jul 26;14(7):e0219531. doi: 10.1371/journal.pone.0219531 (PMC6660083; doi:10.1371/journal.pone.0219531)
Supplement: S1 Table — (XLSX) [file pone.0219531.s001.xlsx]

## Sheet: README
	Table S1
Analysis date	10/24/2018
Database File	D:\Dropbox (Personal)\naviauxlab_informatics\mtdb\MasterDatabase_v4.4.2.xlsx
Group	GWS
Metabolites Measured	358
Metabolites Targeted	606
Methods	Outlier calculation was by the method of Pierce implemented in Python
N (Control)	20
N (GWS)	20
Study	GWS_new
VIP Score Cutoff	1.5
Mann-Whitney cutoff	0.05

## Sheet: TableS1
No.	MRM Name	HMDB number	Pathway Name	PLSDA VIP Score	Mann-Whitney U test p	Z Score	Welch's ttest p	Student's ttest p	Spearman p	Spearman r	Pearson p	Pearson r	Log normality check; D'Agostino & Pearson omnibus p	Linear normality check; D'Agostino & Pearson omnibus p	FDR	Log2 Control Mean	Log2 Control Median	Control SD*	Control SEM*	Log2 Case Mean	Log2 Case Median	Case SD*	Case SEM*	Linear Control Mean (Geomean)	2.50% Threshold#	97.50% Threshold+	Hi/Lo Ratio	Linear Case Mean (Geomean)	Fold Change	Percent Difference (Case/Control -1)	Standard Error of the Difference (%)	Random Forest MDA (5000 trees)	Random Forest Rank	kNN Cluster (of 10)
1	Ceramide(d18:1/20:0)	HMDB04951	Ceramide Metabolism	2.7658	0.00267348	0.967543	0.00161197	0.00154377	0.00168471	0.480862	0.00154377	0.484269	0.540272	0.177437	0.382618	17.1665	17.1089	1.51903	1.09799	17.7501	17.6346	1.38549	1.07563	147105	64827.1	333809	5.14921	220445	1.49856	0.498558	0.125866	0.0022727	4	6
2	Ceramide(d18:1/18:0)	HMDB04950	Ceramide Metabolism	2.6752	0.00292236	0.959185	0.00234027	0.00230176	0.00188133	0.476508	0.00230176	0.468402	0.863626	0.108483	0.382618	16.5332	16.5863	1.6296	1.11538	17.2089	17.185	1.51464	1.09728	94837.5	36416.9	246977	6.78194	151497	1.59744	0.597438	0.154105	0.0018363	6	6
3	SM(d18:1/26:1 OH)		Sphingomyelin Metabolism	2.4357	0.00603085	0.941852	0.00607332	0.00606716	0.00452387	0.439728	0.00606716	0.426472	0.0697415	0.193564	0.382618	16.6655	16.6937	1.32663	1.06524	17.0495	17.0637	1.34509	1.06854	103947	59733.7	180885	3.02819	135651	1.30501	0.305008	0.0959158	0.0036552	1	2
4	Anandamide	HMDB04080	Endocannabinoid Metabolism	2.3676	0.00770321	-0.839646	0.00786819	0.00782416	0.00603573	-0.426711	0.00782416	-0.414552	0.583474	0.803191	0.382618	15.6499	15.7055	1.26269	1.05354	15.3673	15.3408	1.23006	1.04739	51413.5	32548.7	81212	2.49509	42269.1	0.82214	-0.17786	0.0722314	0.00062791	20	7
5	PC(40:6)	HMDB08057	Phospholipid Metabolism	2.3269	0.0118651	0.847748	0.00908229	0.00907299	0.00994702	0.402903	0.00907299	0.407413	0.605949	0.803919	0.382618	19.6099	19.6653	1.27721	1.05624	19.9092	19.9272	1.26137	1.05329	800163	495339	1.29257e+06	2.60947	984608	1.23051	0.230509	0.0783444	0.00035991	42	10
6	PC(38:5)	HMDB07989	Phospholipid Metabolism	2.2971	0.0154738	0.79652	0.0101775	0.0100898	0.0134468	0.387686	0.0100898	0.402199	0.63263	0.956632	0.382618	22.3924	22.4349	1.24244	1.04974	22.6418	22.5925	1.20384	1.04235	5.50521e+06	3.59743e+06	8.42474e+06	2.34188	6.54437e+06	1.18876	0.188758	0.0659335	0.00034915	44	10
7	Deoxyuridine	HMDB00012	Pyrimidine Metabolism	2.282	0.0132989	-0.880721	0.010657	0.0106393	0.0113282	-0.396423	0.0106393	-0.399566	0.834547	0.902178	0.382618	14.1815	14.2549	1.24499	1.05022	13.9031	14.0014	1.26474	1.05392	18580.3	12092.9	28548	2.36072	15319.3	0.824492	-0.175508	0.0744677	0.0012542	11	5
8	Ceramide(d18:1/26:1 OH)		Ceramide Metabolism	2.2657	0.0265404	0.855223	0.0112686	0.0112653	0.0245037	0.355198	0.0112653	0.396704	0.948878	0.301605	0.382618	15.3489	15.3981	1.52228	1.09852	15.8674	15.9759	1.54167	1.10163	41733.3	18314.3	95098.7	5.19259	59780.2	1.43243	0.432434	0.144421	0.00041293	33	6
9	Cytidine	HMDB00089	Pyrimidine Metabolism	2.2555	0.0274762	0.889491	0.011722	0.0116727	0.0254525	0.353032	0.0116727	0.394913	0.297086	0.848961	0.382618	14.5688	14.6246	1.46744	1.08954	15.061	14.9783	1.53637	1.10078	24302.3	11460	51535.6	4.49698	34182.3	1.40655	0.406549	0.137397	0.0012471	12	3
10	Ceramide(d18:1/22:0)	HMDB04952	Ceramide Metabolism	2.2542	0.0109959	0.799346	0.0117612	0.0117242	0.00911687	0.407178	0.0117242	0.39469	0.50123	0.00050183	0.382618	19.1552	19.1088	1.46995	1.08996	19.5994	19.4626	1.41817	1.08125	583829	274392	1.24222e+06	4.52719	794363	1.36061	0.360609	0.123319	0.0014812	8	6
11	12-HETE	HMDB06111	Eicosanoid and Resolvin Metabolism	2.2534	0.00683026	-0.838577	0.0117565	0.0117564	0.0052409	-0.433148	0.0117564	-0.394552	0.351716	3.35138e-10	0.382618	17.2186	17.2414	3.25123	1.30166	15.7922	15.5064	3.26544	1.30293	152519	15125.6	1.53793e+06	101.677	56745.9	0.372057	-0.627943	0.452858	0.0021057	5	8
12	PC(16:0/22:6)	HMDB07991	Phospholipid Metabolism	2.2251	0.0128034	0.717101	0.0133877	0.0129586	0.0108493	0.39859	0.0129586	0.38959	0.603734	0.605001	0.386597	21.8537	21.8827	1.37094	1.0731	22.1801	22.1794	1.25341	1.0518	3.78993e+06	2.04208e+06	7.0338e+06	3.44443	4.75213e+06	1.25388	0.253883	0.0906381	0.00071701	17	10
13	SM(d18:1/26:0 OH)		Sphingomyelin Metabolism	2.1051	0.0185937	0.760657	0.0192765	0.0192713	0.0165248	0.376874	0.0192713	0.368579	0.250262	0.123121	0.464489	18.1844	18.3008	1.47261	1.0904	18.6092	18.6397	1.4545	1.08739	297892	139511	636078	4.55934	399868	1.34232	0.342322	0.128006	0.0024102	3	2
14	Ceramide(d18:1/26:0 OH)		Ceramide Metabolism	2.0856	0.0143593	0.740914	0.020528	0.0205063	0.012358	0.392017	0.0205063	0.365169	0.715814	0.0026302	0.464489	14.8463	14.7562	1.69207	1.1248	15.4085	15.4616	1.63682	1.11648	29456.3	10507	82580.4	7.85957	43492.6	1.47652	0.476516	0.17487	0.00075361	16	6
15	Hypoxanthine	HMDB00157	Purine Metabolism	2.0753	0.0325852	-0.836415	0.0213383	0.0211814	0.0306577	-0.342219	0.0211814	-0.363377	0.630328	0.703763	0.464489	19.7343	19.7528	1.30251	1.06088	19.4154	19.3828	1.37023	1.07297	872211	519579	1.46417e+06	2.818	699225	0.80167	-0.19833	0.0962996	0.0001428	87	8
16	Ceramide(d18:1/24:0)	HMDB04956	Ceramide Metabolism	2.0752	0.0214658	0.682899	0.0214892	0.0211908	0.0193894	0.368245	0.0211908	0.363353	0.908599	0.157485	0.464489	20.1828	20.1201	1.48168	1.0919	20.5701	20.4255	1.3607	1.0713	1.19019e+06	550727	2.57216e+06	4.67049	1.55678e+06	1.308	0.308003	0.118156	0.0018265	7	6
17	Ceramide(d18:1/22:1 OH)	HMDB00950	Ceramide Metabolism	2.0271	0.024758	0.72438	0.024634	0.0246234	0.0227009	0.359513	0.0246234	0.354921	0.206271	9.88881e-06	0.464489	19.0238	19.0041	1.45323	1.08717	19.4145	19.4066	1.43016	1.08329	533026	256196	1.10898e+06	4.32863	698779	1.31097	0.310967	0.122659	5.0819e-05	115	6
18	Xanthosine	HMDB00299	Purine Metabolism	2.0061	0.0192867	-0.588786	0.0279463	0.026254	0.0172136	-0.374691	0.026254	-0.351255	0.237755	0.914387	0.464489	16.0272	16.1214	1.45071	1.08675	15.7112	15.7326	1.22452	1.04633	66783.5	32208.4	138474	4.29933	53645.3	0.803272	-0.196728	0.0993549	0.0013185	10	1
19	Ceramide(d18:1/24:2 OH)		Ceramide Metabolism	1.9992	0.0314693	0.826995	0.0270983	0.0268094	0.0295177	0.34445	0.0268094	0.350049	0.778619	0.313986	0.464489	16.5983	16.666	1.5077	1.09616	17.0881	17.1888	1.67484	1.12223	99215.2	44369.1	221858	5.00028	139330	1.40432	0.404318	0.158819	0.00036987	41	6
20	L-Valine	HMDB00883	Branch Chain Amino Acid Metabolism	1.9959	0.0348067	0.644666	0.0275074	0.0270796	0.0329318	0.337966	0.0270796	0.34947	0.895942	0.485635	0.464489	26.9788	26.9428	1.23352	1.04805	27.1739	27.2625	1.17206	1.03614	1.32255e+08	8.76528e+07	1.99554e+08	2.27664	1.51416e+08	1.14488	0.144878	0.0606102	0.00078333	15	10
21	PC(18:1.22:6)		Phospholipid Metabolism	1.9939	0.0348408	0.777658	0.0273411	0.0272466	0.0329667	0.337903	0.0272466	0.349114	0.450289	0.831733	0.464489	20.0698	20.1205	1.25778	1.05262	20.3271	20.3479	1.29798	1.06005	1.10056e+06	702087	1.7252e+06	2.45725	1.31545e+06	1.19525	0.195248	0.0807556	0.00046318	26	10
22	Ceramide(d18:1/26:1)		Ceramide Metabolism	1.9342	0.0304171	0.812843	0.0329521	0.0325488	0.0284442	0.346616	0.0325488	0.338665	0.0602413	1.57508e-05	0.474602	13.8768	13.8384	1.58596	1.10863	14.4176	14.5781	1.81942	1.1432	15042.5	6091.82	37144.6	6.09746	21884.1	1.45481	0.454812	0.184067	0.0004127	34	6
23	Ceramide(d18:1/22:2 OH)		Ceramide Metabolism	1.9206	0.0348578	0.75596	0.0340125	0.0338668	0.0329842	0.337871	0.0338668	0.336288	0.433202	0.270563	0.474602	15.8788	15.9356	1.54918	1.10283	16.3562	16.603	1.66573	1.12086	60255	25550	142100	5.56166	83888.7	1.39223	0.392228	0.162216	4.4825e-05	120	6
24	Guanosine	HMDB00133	Purine Metabolism	1.9015	0.02389	-0.740082	0.0359111	0.035794	0.0218252	-0.361713	0.035794	-0.332944	0.0261881	0.851447	0.474602	20.085	20.1519	1.6295	1.11536	19.5637	19.7867	1.74951	1.13323	1.11222e+06	427136	2.89611e+06	6.7803	774914	0.696728	-0.303272	0.180599	0.00099557	13	1
25	SM(d18:1/26:2 OH)		Sphingomyelin Metabolism	1.8723	0.0438705	0.68894	0.0389261	0.0389176	0.0422572	0.32271	0.0389176	0.327825	0.896534	0.468557	0.497216	14.7052	14.7445	1.40999	1.07986	15.0467	15.0823	1.42786	1.0829	26711.6	13621.9	52379.7	3.84526	33845.5	1.26707	0.26707	0.117015	9.9539e-05	96	2
26	Ceramide(d18:1/26:0)	HMDB04955	Ceramide Metabolism	1.8602	0.0337093	0.679926	0.0402813	0.0402773	0.0318077	0.340037	0.0402773	0.325701	0.718126	0.0182339	0.497216	14.6243	14.5263	1.52068	1.09826	15.0355	15.0489	1.53661	1.10082	25255.2	11106	57430.8	5.17115	33583.3	1.32976	0.329757	0.14363	0.00020558	69	6
27	PS(18:0/18:1)	HMDB10163	Phospholipid Metabolism	1.7916	0.00976931	-0.65738	0.0487208	0.0487092	0.00795604	-0.413753	0.0487092	-0.313693	0.000864697	8.92434e-08	0.528422	18.2496	18.1231	1.45793	1.08796	17.8921	17.8545	1.48071	1.09174	311662	148853	652541	4.38379	243246	0.780481	-0.219519	0.129415	0.0014685	9	3
28	N-oleoylethanolamine	HMDB02088	Endocannabinoid Metabolism	1.6896	0.0385059	-0.602314	0.0638153	0.0638151	0.0367296	-0.331374	0.0638151	-0.295842	0.616164	0.509796	0.613769	18.8933	18.9633	1.34883	1.0692	18.6333	18.5675	1.34694	1.06887	486911	270854	875315	3.23168	406608	0.835075	-0.164925	0.0990049	0.00042924	30	7
29	Inosine	HMDB00195	Purine Metabolism	1.6497	0.0498422	-0.611405	0.0706977	0.0706544	0.0484307	-0.314062	0.0706544	-0.288854	0.0136595	0.722422	0.648571	21.2248	21.2443	1.63518	1.11623	20.7911	20.9967	1.69881	1.1258	2.45084e+06	934810	6.42547e+06	6.87356	1.81442e+06	0.740328	-0.259672	0.175455	0.00086816	14	1
30	SM(d18:1/16:1)	HMDB29216	Sphingomyelin Metabolism	1.597	0.0452759	0.460008	0.0827418	0.0805612	0.0437084	0.32059	0.0805612	0.27962	0.241715	0.0851143	0.661234	17.5529	17.5469	1.45442	1.08737	17.8015	17.8422	1.23318	1.04798	192290	92275.7	400706	4.34249	228452	1.18806	0.188059	0.100741	0.00068614	18	2
*SD* and SEM* are the multiplicative standard deviation and standard error of the mean (PMID: 21779325)				Average Increased	0.0231043	0.785399	0.0225311	0.0223043	0.0213109	0.376775	0.0223043	0.376586		Average FDR	0.454868														Average Increase	0.340471	0.122456
#2.5% threshold calculated as the Geomean/(SD*)^1.96)				Average Decreased	0.0224124	-0.732814	0.0331901	0.0329587	0.020602	-0.377122	0.0329587	-0.350515																	Average Decrease	-0.258195	0.153298
+97.5% threshold calculated as the Geomean x (SD*)^1.96)
