# Supplementary material for: Metabolic features of Gulf War illness
Source: PLoS One. 2019 Jul 26;14(7):e0219531. doi: 10.1371/journal.pone.0219531 (PMC6660083; doi:10.1371/journal.pone.0219531)
Supplement: S2 Table — (XLSX) [file pone.0219531.s002.xlsx]

## Sheet: Sheet1
Acyl-Carnitine No.	MRM Name	HMDB number	PLSDA VIP Score	Z Score	Student's ttest p	Welch's ttest p	Mann-Whitney U test p	D'Agostino & Pearson omnibus p (Log Normal)	D'Agostino & Pearson omnibus p (Linear)	FDR	Log2 Control Mean	Log2 Control Median	Control SD*	Control SEM*	Log2 Case Mean	Log2 Case Median	Case SD*	Case SEM*	Linear Control Mean (Geomean)	2.50% Threshold#	97.50% Threshold+	Hi/Lo Ratio	Linear Case Mean (Geomean)	Fold Change (Case/Control)	Percent Difference (Case/ Control -1)	Standard Error of the Difference (%)	Random Forest MDA (5000 trees)	Random Forest Rank	kNN Cluster (of 10)
1	Hexanoylcarnitine	HMDB00705	1.359	0.737691	0.13225	0.134879	0.136609	0.500959	0.62381	0.733213	23.063	23.1645	1.51331	1.09707	23.504	23.282	2.19455	1.19214	8.76325e+06	3.89051e+06	1.9739e+07	5.07362	1.18959e+07	1.35747	0.357473	0.21978	9.58e-05	103	2
2	Butyrylcarnitine	HMDB02013	1.2232	0.380942	0.176711	0.177459	0.114336	0.983006	0.0972386	0.780626	25.6238	25.7023	1.48804	1.09294	25.8422	25.9438	1.33618	1.06695	5.17045e+07	2.37248e+07	1.12682e+08	4.74956	6.01568e+07	1.16347	0.163474	0.11627	-0.00011152	212	1
3	Decanoylcarnitine	HMDB00651	0.97874	0.365478	0.281861	0.28194	0.266911	0.133906	0.0715128	0.869621	23	22.9733	1.84243	1.14642	23.3223	23.0218	1.97576	1.16447	8.38889e+06	2.53244e+06	2.77888e+07	10.9731	1.04882e+07	1.25024	0.250243	0.227019	-0.00016376	251	2
4	Octanoylcarnitine	HMDB00791	0.97602	0.41516	0.283225	0.28389	0.275878	0.0657752	0.359313	0.869621	23.4305	23.7063	1.78854	1.13883	23.7787	23.5273	2.23307	1.19679	1.13052e+07	3.61727e+06	3.53329e+07	9.76785	1.43915e+07	1.273	0.272998	0.248256	-8.18e-05	191	2
5	L-Acetylcarnitine	HMDB00201	0.95275	0.314469	0.295033	0.295164	0.245045	0.169742	0.38753	0.869621	28.4787	28.5032	1.11006	1.02362	28.5261	28.5203	1.09493	1.02049	3.74062e+08	3.04834e+08	4.59012e+08	1.50578	3.86549e+08	1.03338	0.0333805	0.0314078	-7.42e-05	185	2
6	9-Decenoylcarnitine	HMDB13205	0.85308	0.32158	0.349156	0.349259	0.303634	0.622908	0.511707	0.87903	22.9121	23.0182	1.73167	1.13064	23.1668	23.0169	1.87101	1.15037	7.89279e+06	2.69053e+06	2.31539e+07	8.60572	9.41709e+06	1.19312	0.193125	0.204754	-0.00041522	353	2
7	Dodecenoylcarnitine	HMDB13326	0.8355	0.26454	0.359296	0.359605	0.352448	0.0286336	0.147111	0.892046	21.4076	21.5162	1.94181	1.15996	21.6608	21.6096	1.69016	1.12452	2.78174e+06	757587	1.02141e+07	13.4824	3.31558e+06	1.19191	0.191906	0.208267	0.00021534	70	2
8	L-Glutarylcarnitine	HMDB13130	0.7884	0.38497	0.387312	0.388589	0.258084	0.452212	0.277503	0.905406	19.9163	19.7955	1.26855	1.05463	20.0484	20.0685	1.49685	1.09439	989465	620752	1.57719e+06	2.54077	1.08435e+06	1.0959	0.0958984	0.110389	-0.00025983	315	9
9	9-Hexadecenoylcarnitine	HMDB13207	0.76999	0.335813	0.398605	0.399269	0.435532	0.818823	0.00176635	0.908623	18.7395	18.7221	1.52269	1.09858	18.9433	18.6644	1.83773	1.14576	437689	191975	997901	5.19807	504069	1.15166	0.151659	0.17986	-0.00030012	328	2
10	2-Octenoylcarnitine	HMDB13324	0.76649	0.269176	0.400772	0.400772	0.280426	0.514638	0.498983	0.908623	25.1753	25.3323	1.81636	1.14277	25.407	25.3455	1.82001	1.14328	3.78888e+07	1.17619e+07	1.22052e+08	10.3769	4.44919e+07	1.17428	0.174277	0.208105	-0.00011097	211	2
11	3-Hydroxyhexadecanoylcarnitine	HMDB13336	0.76489	0.275003	0.401769	0.401782	0.367634	0.816785	0.424419	0.908623	18.2761	18.3645	1.36424	1.07192	18.3993	18.366	1.38581	1.07569	317438	172693	583505	3.37887	345744	1.08917	0.0891691	0.105978	-0.00020037	270	4
12	Myristoylcarnitine	HMDB05066	0.72324	0.302317	0.428115	0.428554	0.435511	0.320181	0.356752	0.917389	20.0407	19.9455	1.5416	1.10162	20.2295	20.0416	1.80137	1.14066	1.07857e+06	461766	2.51925e+06	5.4557	1.22935e+06	1.1398	0.139796	0.177459	-0.00010203	203	2
13	3-Hydroxydodecanoylcarnitine		0.66725	0.229136	0.465017	0.465023	0.232525	0.552155	0.811817	0.93606	28.2988	28.3174	1.11563	1.02477	28.3349	28.3992	1.11114	1.02385	3.30201e+08	2.66465e+08	4.09182e+08	1.53559	3.38584e+08	1.02539	0.0253883	0.0345533	-7.13e-05	183	2
14	3-Hydroxyhexadecenoylcarnitine	HMDB13333	0.61828	0.208847	0.498631	0.498651	0.362513	0.529076	0.553494	0.93664	18.4979	18.558	1.46186	1.08862	18.6123	18.5745	1.4247	1.08237	370183	175873	779173	4.43032	400734	1.08253	0.0825311	0.123081	-0.00011903	217	4
15	Adipoylcarnitine		0.59172	0.2133	0.51736	0.517375	0.489209	0.0251011	0.626018	0.938016	22.0376	22.0459	1.32587	1.0651	22.1244	22.0558	1.34975	1.06936	4.30507e+06	2.47673e+06	7.48312e+06	3.02137	4.57204e+06	1.06201	0.0620121	0.0964354	-9.84e-05	201	2
16	Oleoylcarnitine	HMDB05065	0.57929	0.263287	0.526252	0.526892	0.494604	0.617733	0.620888	0.938016	22.1396	22.1594	1.27056	1.055	22.2306	22.0966	1.44787	1.08628	4.62057e+06	2.88977e+06	7.38801e+06	2.55661	4.92126e+06	1.06508	0.0650765	0.103589	-0.00021473	280	2
17	Dodecanoylcarnitine	HMDB02250	0.54261	0.211408	0.552899	0.553037	0.473039	0.0136376	0.486292	0.944068	21.1957	21.1854	1.82675	1.14423	21.3795	21.2961	2.08827	1.17898	2.40187e+06	737323	7.82419e+06	10.6116	2.72816e+06	1.13585	0.13585	0.237074	-0.00033564	339	2
18	Suberylcarnitine		0.50867	0.286324	0.578117	0.579359	0.308354	0.876012	0.536253	0.944068	17.6091	17.6867	1.30979	1.0622	17.7206	17.5383	1.73976	1.13181	199923	117801	339293	2.88022	215983	1.08033	0.0803321	0.147681	3.87e-05	128	2
			Average:	0.32108						0.893295														Average:	0.142477
				0.121249						0.0566218														SD:	0.0881217
