# Supplementary material for: Metabolic features of Gulf War illness
Source: PLoS One. 2019 Jul 26;14(7):e0219531. doi: 10.1371/journal.pone.0219531 (PMC6660083; doi:10.1371/journal.pone.0219531)
Supplement: S3 Table — (XLSX) [file pone.0219531.s003.xlsx]

## Sheet: Sheet1
ID	Spearman p	Spearman r	from	to	abs(r)	FDR	Q value	FROM CINDEX	Pathway1	TO CINDEX	Pathway2
35058	7.09752e-18	0.992481	Dehydroisoandrosterone 3-sulfate	Lignoceric acid	0.992481	3.47516e-13	2.89788e-13	CNX0320	Cholesterol, Cortisol, Non-Gonadal Steroid Metabolism	CNX0894	Very Long Chain Fatty Acid Oxidation
56290	1.10319e-17	0.992102	PC(16:0/18:1)	PC(34:1)	0.992102	3.47516e-13	2.89788e-13	CNX0668	Phospholipid Metabolism	CNX0690	Phospholipid Metabolism
13473	8.2934e-15	0.983459	Alanine	Sarcosine	0.983459	1.74167e-10	1.45235e-10	CNX0126	Amino Acid Metabolism (not otherwise covered)	CNX0820	SAM, SAH, Methionine, Cysteine, Glutathione Metabolism
56413	1.24209e-14	0.982694	PC(16:0/18:2)	PC(34:2)	0.982694	1.95635e-10	1.63137e-10	CNX0691	Phospholipid Metabolism	CNX0691	Phospholipid Metabolism
49126	2.35192e-13	0.97594	L-Phenylalanine	Purine	0.97594	2.96351e-09	2.47123e-09	CNX0518	Tyrosine and Phenylalanine Metabolism	CNX0793	Purine Metabolism
63768	3.11473e-13	0.975169	Taurochenodesoxycholic acid	Taurodeoxycholic acid	0.975169	3.27058e-09	2.72728e-09	CNX0887	Bile Salt Metabolism	CNX0889	Bile Salt Metabolism
15603	1.9209e-12	0.969537	BMP(18:1/16:0)	PE(38:5)	0.969537	1.72886e-08	1.44167e-08	CNX0178	Phospholipid Metabolism	CNX0711	Phospholipid Metabolism
27588	3.99825e-12	0.966917	Ceramide(d18:1/24:2)	Ceramide(d18:1/25:0)	0.966917	3.14872e-08	2.62567e-08	CNX0233	Ceramide Metabolism	CNX0234	Ceramide Metabolism
5701	6.55138e-12	0.965025	3, 5-Tetradecadiencarnitine	Dodecenoylcarnitine	0.965025	4.1275e-08	3.44186e-08	CNX0067	Fatty Acid Oxidation and Synthesis	CNX0369	Fatty Acid Oxidation and Synthesis
26503	5.93242e-12	0.965414	Ceramide(d18:1/24:0 OH)	Ceramide(d18:1/24:1)	0.965414	4.1275e-08	3.44186e-08	CNX0229	Ceramide Metabolism	CNX0231	Ceramide Metabolism
39827	1.2427e-11	0.962406	Glucosamine	Hippuric acid	0.962406	7.11752e-08	5.93519e-08	CNX0429	Amino-Sugar, Galactose, & Non-Glucose Metabolism	CNX0461	Microbiome Metabolism
27319	6.7346e-11	0.954494	Ceramide(d18:1/24:2 OH)	Ceramide(d18:1/25:0)	0.954494	3.03066e-07	2.52722e-07	CNX0232	Ceramide Metabolism	CNX0234	Ceramide Metabolism
59103	6.23788e-11	0.954887	PE(36:1)	SM(d18:1/20:1)	0.954887	3.03066e-07	2.52722e-07	CNX0707	Phospholipid Metabolism	CNX0853	Sphingomyelin Metabolism
59898	6.7346e-11	0.954494	PG(36:1)	PG(36:2)	0.954494	3.03066e-07	2.52722e-07	CNX0718	Phospholipid Metabolism	CNX0719	Phospholipid Metabolism
59393	8.33305e-11	0.953383	PE(38:4)	SM(d18:1/20:2)	0.953383	3.49999e-07	2.91859e-07	CNX0710	Phospholipid Metabolism	CNX0840	Sphingomyelin Metabolism
59718	1.10281e-10	0.95188	PG(34:1)	PG(36:1)	0.95188	4.34244e-07	3.62109e-07	CNX0716	Phospholipid Metabolism	CNX0718	Phospholipid Metabolism
16724	2.01431e-10	0.948477	Behenic acid	Hexacosanoic acid	0.948477	7.05032e-07	5.87915e-07	CNX0168	Very Long Chain Fatty Acid Oxidation	CNX0458	Very Long Chain Fatty Acid Oxidation
24851	2.01431e-10	0.948477	Ceramide(d18:1/22:0 OH)	Ceramide(d18:1/24:2 OH)	0.948477	7.05032e-07	5.87915e-07	CNX0223	Ceramide Metabolism	CNX0232	Ceramide Metabolism
33266	2.15475e-10	0.948081	Cysteamine	Urea	0.948081	7.14492e-07	5.95803e-07	CNX0303	SAM, SAH, Methionine, Cysteine, Glutathione Metabolism	CNX0938	Urea Cycle
59101	3.96233e-10	0.944361	PE(36:1)	SM(d18:1/20:0)	0.944361	1.24817e-06	1.04083e-06	CNX0707	Phospholipid Metabolism	CNX0839	Sphingomyelin Metabolism
47074	4.75832e-10	0.94319	L-Glutamine	L-Lysine	0.94319	1.42754e-06	1.1904e-06	CNX0507	Bioamines and Neurotransmitter Metabolism	CNX0515	Lysine Metabolism
58854	5.00933e-10	0.942857	PE(34:1)	PE(36:1)	0.942857	1.43453e-06	1.19624e-06	CNX0705	Phospholipid Metabolism	CNX0707	Phospholipid Metabolism
55519	6.39841e-10	0.941243	PA(16:1/16:1)	PA(18:0/16:1)	0.941243	1.75266e-06	1.46152e-06	CNX0652	Phospholipid Metabolism	CNX0654	Phospholipid Metabolism
5607	8.32964e-10	0.939451	3, 5-Tetradecadiencarnitine	9-Decenoylcarnitine	0.939451	2.1866e-06	1.82337e-06	CNX0067	Fatty Acid Oxidation and Synthesis	CNX0104	Fatty Acid Oxidation and Synthesis
62728	1.20594e-09	0.936842	SM(d18:1/20:0)	SM(d18:1/20:1)	0.936842	3.03906e-06	2.53422e-06	CNX0839	Sphingomyelin Metabolism	CNX0853	Sphingomyelin Metabolism
49887	1.27452e-09	0.936442	L-Tyrosine	Methylcysteine	0.936442	3.08835e-06	2.57532e-06	CNX0523	Tyrosine and Phenylalanine Metabolism	CNX0577	SAM, SAH, Methionine, Cysteine, Glutathione Metabolism
23725	1.48211e-09	0.935338	Ceramide(d18:1/20:0)	Ceramide(d18:1/23:0) or Ceramide(d18:1/22:1 OH)	0.935338	3.45838e-06	2.88388e-06	CNX0218	Ceramide Metabolism	CNX0228	Ceramide Metabolism
26506	1.81269e-09	0.933835	Ceramide(d18:1/24:0 OH)	Ceramide(d18:1/25:0)	0.933835	4.07867e-06	3.40114e-06	CNX0229	Ceramide Metabolism	CNX0234	Ceramide Metabolism
59343	1.91113e-09	0.933434	PE(38:4)	PE(38:5)	0.933434	4.15189e-06	3.46219e-06	CNX0710	Phospholipid Metabolism	CNX0711	Phospholipid Metabolism
30749	2.67443e-09	0.930827	Citraconic acid	cis-aconitic acid	0.930827	5.61647e-06	4.68349e-06	CNX0262	Krebs Cycle	CNX0259	Krebs Cycle
26504	2.81342e-09	0.930425	Ceramide(d18:1/24:0 OH)	Ceramide(d18:1/24:2 OH)	0.930425	5.71778e-06	4.76796e-06	CNX0229	Ceramide Metabolism	CNX0232	Ceramide Metabolism
24853	4.64414e-09	0.926316	Ceramide(d18:1/22:0 OH)	Ceramide(d18:1/25:0)	0.926316	8.1275e-06	6.77739e-06	CNX0223	Ceramide Metabolism	CNX0234	Ceramide Metabolism
54715	4.45595e-09	0.926664	Ornithine	Ureidopropionic acid	0.926664	8.1275e-06	6.77739e-06	CNX0632	Urea Cycle	CNX0939	Pyrimidine Metabolism
58906	4.64414e-09	0.926316	PE(34:1)	SM(d18:1/20:1)	0.926316	8.1275e-06	6.77739e-06	CNX0705	Phospholipid Metabolism	CNX0853	Sphingomyelin Metabolism
58908	4.64414e-09	0.926316	PE(34:1)	SM(d18:1/20:2)	0.926316	8.1275e-06	6.77739e-06	CNX0705	Phospholipid Metabolism	CNX0840	Sphingomyelin Metabolism
59150	4.45595e-09	0.926664	PE(36:2)	PE(36:3)	0.926664	8.1275e-06	6.77739e-06	CNX0708	Phospholipid Metabolism	CNX0709	Phospholipid Metabolism
25127	4.87093e-09	0.925912	Ceramide(d18:1/22:0)	Ceramide(d18:1/24:0)	0.925912	8.294e-06	6.91624e-06	CNX0224	Ceramide Metabolism	CNX0230	Ceramide Metabolism
58753	5.35464e-09	0.925104	PE(32:2)	PE(34:2)	0.925104	8.8777e-06	7.40298e-06	CNX0704	Phospholipid Metabolism	CNX0706	Phospholipid Metabolism
15602	5.53917e-09	0.924812	BMP(18:1/16:0)	PE(38:4)	0.924812	8.94817e-06	7.46173e-06	CNX0178	Phospholipid Metabolism	CNX0710	Phospholipid Metabolism
58857	7.79627e-09	0.921805	PE(34:1)	PE(38:4)	0.921805	1.22795e-05	1.02397e-05	CNX0705	Phospholipid Metabolism	CNX0710	Phospholipid Metabolism
7466	8.86042e-09	0.920647	3-Hydroxyhexanoylcarnitine	Malonylcarnitine	0.920647	1.36152e-05	1.13535e-05	CNX0056	Fatty Acid Oxidation and Synthesis	CNX0555	Fatty Acid Oxidation and Synthesis
22002	1.08277e-08	0.918797	Ceramide(d18:1/18:0 OH)	Ceramide(d18:1/20:0 OH)	0.918797	1.58644e-05	1.32291e-05	CNX0211	Ceramide Metabolism	CNX0217	Ceramide Metabolism
27048	1.08277e-08	0.918797	Ceramide(d18:1/24:1)	Ceramide(d18:1/24:2)	0.918797	1.58644e-05	1.32291e-05	CNX0231	Ceramide Metabolism	CNX0233	Ceramide Metabolism
25682	1.13084e-08	0.91839	Ceramide(d18:1/22:2 OH)	Ceramide(d18:1/24:2 OH)	0.91839	1.6192e-05	1.35023e-05	CNX0226	Ceramide Metabolism	CNX0232	Ceramide Metabolism
58577	1.22473e-08	0.917638	PE (18:0/18:0)	Plasmalogen(p18:0/20:4)	0.917638	1.67741e-05	1.39876e-05	CNX1005	Phospholipid Metabolism	CNX0648	Plasmalogen Metabolism
59719	1.22473e-08	0.917638	PG(34:1)	PG(36:2)	0.917638	1.67741e-05	1.39876e-05	CNX0716	Phospholipid Metabolism	CNX0719	Phospholipid Metabolism
22000	1.38295e-08	0.916479	Ceramide(d18:1/18:0 OH)	Ceramide(d18:1/18:1)	0.916479	1.85379e-05	1.54585e-05	CNX0211	Ceramide Metabolism	CNX0214	Ceramide Metabolism
23720	1.48531e-08	0.915789	Ceramide(d18:1/20:0)	Ceramide(d18:1/22:0 OH)	0.915789	1.90974e-05	1.5925e-05	CNX0218	Ceramide Metabolism	CNX0223	Ceramide Metabolism
42650	1.48531e-08	0.915789	Hexanoylcarnitine	Oleoylcarnitine	0.915789	1.90974e-05	1.5925e-05	CNX0459	Fatty Acid Oxidation and Synthesis	CNX0631	Fatty Acid Oxidation and Synthesis
7058	1.67264e-08	0.91463	3-Hydroxyhexadecenoylcarnitine	Ergosterol	0.91463	2.07235e-05	1.7281e-05	CNX0055	Fatty Acid Oxidation and Synthesis	CNX0383	Cholesterol, Cortisol, Non-Gonadal Steroid Metabolism
24848	1.73205e-08	0.914286	Ceramide(d18:1/22:0 OH)	Ceramide(d18:1/24:0 OH)	0.914286	2.07235e-05	1.7281e-05	CNX0223	Ceramide Metabolism	CNX0229	Ceramide Metabolism
25412	1.74335e-08	0.914221	Ceramide(d18:1/22:1)	Ceramide(d18:1/26:1)	0.914221	2.07235e-05	1.7281e-05	CNX0225	Ceramide Metabolism	CNX0238	Ceramide Metabolism
27049	1.73205e-08	0.914286	Ceramide(d18:1/24:1)	Ceramide(d18:1/25:0)	0.914286	2.07235e-05	1.7281e-05	CNX0231	Ceramide Metabolism	CNX0234	Ceramide Metabolism
43978	1.95281e-08	0.913093	Homovanillic acid	Shikimate-3-phosphate	0.913093	2.27835e-05	1.89988e-05	CNX0465	Bioamines and Neurotransmitter Metabolism	CNX0827	Microbiome Metabolism
50561	2.01419e-08	0.912782	Linoleic acid	Oleic acid	0.912782	2.30723e-05	1.92396e-05	CNX0530	Fatty Acid Oxidation and Synthesis	CNX0630	Fatty Acid Oxidation and Synthesis
23729	2.09756e-08	0.912373	Ceramide(d18:1/20:0)	Ceramide(d18:1/24:2 OH)	0.912373	2.34119e-05	1.95228e-05	CNX0218	Ceramide Metabolism	CNX0232	Ceramide Metabolism
47068	2.11816e-08	0.912274	L-Glutamine	L-Histidine	0.912274	2.34119e-05	1.95228e-05	CNX0507	Bioamines and Neurotransmitter Metabolism	CNX0508	Histidine, Histamine, Carnosine Metabolism
24855	2.33601e-08	0.911278	Ceramide(d18:1/22:0 OH)	Ceramide(d18:1/26:0)	0.911278	2.49447e-05	2.0801e-05	CNX0223	Ceramide Metabolism	CNX0236	Ceramide Metabolism
42783	2.33601e-08	0.911278	Hexanoylcarnitine	Uridine	0.911278	2.49447e-05	2.0801e-05	CNX0459	Fatty Acid Oxidation and Synthesis	CNX0942	Pyrimidine Metabolism
23439	2.71985e-08	0.909707	Ceramide(d18:1/20:0 OH)	Ceramide(d18:1/22:1)	0.909707	2.85594e-05	2.38152e-05	CNX0217	Ceramide Metabolism	CNX0225	Ceramide Metabolism
23437	3.1181e-08	0.908271	Ceramide(d18:1/20:0 OH)	Ceramide(d18:1/22:0 OH)	0.908271	3.1182e-05	2.60022e-05	CNX0217	Ceramide Metabolism	CNX0223	Ceramide Metabolism
26505	3.1181e-08	0.908271	Ceramide(d18:1/24:0 OH)	Ceramide(d18:1/24:2)	0.908271	3.1182e-05	2.60022e-05	CNX0229	Ceramide Metabolism	CNX0233	Ceramide Metabolism
34510	3.1181e-08	0.908271	Decanoylcarnitine	Dodecenoylcarnitine	0.908271	3.1182e-05	2.60022e-05	CNX0318	Fatty Acid Oxidation and Synthesis	CNX0369	Fatty Acid Oxidation and Synthesis
47437	3.27274e-08	0.907756	L-Histidine	L-Lysine	0.907756	3.22171e-05	2.68653e-05	CNX0508	Histidine, Histamine, Carnosine Metabolism	CNX0515	Lysine Metabolism
56524	3.61258e-08	0.906697	PC(16:0/20:4)	PC(18:1(9Z)/18:1(9Z))	0.906697	3.50153e-05	2.91987e-05	CNX0670	Phospholipid Metabolism	CNX0696	Phospholipid Metabolism
39565	3.72846e-08	0.906356	Gamma-glutamyl-Alanine	Saccharopine	0.906356	3.55909e-05	2.96787e-05	CNX0413	Gamma-Glutamyl and other Dipeptides	CNX0818	Lysine Metabolism
27318	4.27929e-08	0.904852	Ceramide(d18:1/24:2 OH)	Ceramide(d18:1/24:2)	0.904852	4.02394e-05	3.3555e-05	CNX0232	Ceramide Metabolism	CNX0233	Ceramide Metabolism
27047	4.58062e-08	0.904099	Ceramide(d18:1/24:1)	Ceramide(d18:1/24:2 OH)	0.904099	4.24394e-05	3.53895e-05	CNX0231	Ceramide Metabolism	CNX0232	Ceramide Metabolism
5700	4.90044e-08	0.903347	3, 5-Tetradecadiencarnitine	Dodecanoylcarnitine	0.903347	4.41789e-05	3.68401e-05	CNX0067	Fatty Acid Oxidation and Synthesis	CNX0368	Fatty Acid Oxidation and Synthesis
6425	5.11727e-08	0.902861	3-Hydroxydodecanoylcarnitine	L-Carnitine	0.902861	4.41789e-05	3.68401e-05	CNX0053	Fatty Acid Oxidation and Synthesis	CNX0503	Fatty Acid Oxidation and Synthesis
11021	5.39948e-08	0.902256	9-Decenoylcarnitine	Dodecenoylcarnitine	0.902256	4.41789e-05	3.68401e-05	CNX0104	Fatty Acid Oxidation and Synthesis	CNX0369	Fatty Acid Oxidation and Synthesis
24844	5.084e-08	0.902935	Ceramide(d18:1/22:0 OH)	Ceramide(d18:1/22:1)	0.902935	4.41789e-05	3.68401e-05	CNX0223	Ceramide Metabolism	CNX0225	Ceramide Metabolism
25679	5.39948e-08	0.902256	Ceramide(d18:1/22:2 OH)	Ceramide(d18:1/24:0 OH)	0.902256	4.41789e-05	3.68401e-05	CNX0226	Ceramide Metabolism	CNX0229	Ceramide Metabolism
27052	5.23974e-08	0.902595	Ceramide(d18:1/24:1)	Ceramide(d18:1/26:1 OH)	0.902595	4.41789e-05	3.68401e-05	CNX0231	Ceramide Metabolism	CNX0237	Ceramide Metabolism
58860	5.39948e-08	0.902256	PE(34:1)	PG(32:2)	0.902256	4.41789e-05	3.68401e-05	CNX0705	Phospholipid Metabolism	CNX0715	Phospholipid Metabolism
59626	5.23974e-08	0.902595	PG(32:2)	PG(34:2)	0.902595	4.41789e-05	3.68401e-05	CNX0715	Phospholipid Metabolism	CNX0717	Phospholipid Metabolism
59672	5.39948e-08	0.902256	PG(32:2)	SM(d18:1/20:2)	0.902256	4.41789e-05	3.68401e-05	CNX0715	Phospholipid Metabolism	CNX0840	Sphingomyelin Metabolism
27591	5.59952e-08	0.901843	Ceramide(d18:1/24:2)	Ceramide(d18:1/26:1 OH)	0.901843	4.46558e-05	3.72378e-05	CNX0233	Ceramide Metabolism	CNX0237	Ceramide Metabolism
47775	5.59952e-08	0.901843	L-Homocysteic acid	Taurine	0.901843	4.46558e-05	3.72378e-05	CNX0510	SAM, SAH, Methionine, Cysteine, Glutathione Metabolism	CNX0886	Taurine, Hypotaurine Metabolism
22863	6.19989e-08	0.900677	Ceramide(d18:1/18:1)	Ceramide(d18:1/20:0 OH)	0.900677	4.88257e-05	4.0715e-05	CNX0214	Ceramide Metabolism	CNX0217	Ceramide Metabolism
22291	6.61692e-08	0.899925	Ceramide(d18:1/18:0)	Ceramide(d18:1/20:0)	0.899925	5.14666e-05	4.29172e-05	CNX0212	Ceramide Metabolism	CNX0218	Ceramide Metabolism
59060	7.01294e-08	0.899248	PE(36:1)	PG(36:1)	0.899248	5.32324e-05	4.43897e-05	CNX0707	Phospholipid Metabolism	CNX0718	Phospholipid Metabolism
59938	7.01294e-08	0.899248	PG(36:1)	SM(d18:1/20:0)	0.899248	5.32324e-05	4.43897e-05	CNX0718	Phospholipid Metabolism	CNX0839	Sphingomyelin Metabolism
5939	7.96806e-08	0.897744	3-Hydroxy-cis-5-tetradecenoylcarnitine	3-Hydroxyoleoylcarnitine	0.897744	5.94419e-05	4.95677e-05	CNX0050	Fatty Acid Oxidation and Synthesis	CNX0061	Fatty Acid Oxidation and Synthesis
55809	8.01969e-08	0.897668	PA(18:0/16:1)	PG(32:2)	0.897668	5.94419e-05	4.95677e-05	CNX0654	Phospholipid Metabolism	CNX0715	Phospholipid Metabolism
5690	8.25062e-08	0.89733	3, 5-Tetradecadiencarnitine	Decanoylcarnitine	0.89733	5.97478e-05	4.98227e-05	CNX0067	Fatty Acid Oxidation and Synthesis	CNX0318	Fatty Acid Oxidation and Synthesis
7297	8.25062e-08	0.89733	3-Hydroxyhexanoylcarnitine	9-Decenoylcarnitine	0.89733	5.97478e-05	4.98227e-05	CNX0056	Fatty Acid Oxidation and Synthesis	CNX0104	Fatty Acid Oxidation and Synthesis
26231	8.78594e-08	0.896578	Ceramide(d18:1/23:0) or Ceramide(d18:1/22:1 OH)	Ceramide(d18:1/24:2 OH)	0.896578	6.29014e-05	5.24524e-05	CNX0228	Ceramide Metabolism	CNX0232	Ceramide Metabolism
27321	9.35154e-08	0.895826	Ceramide(d18:1/24:2 OH)	Ceramide(d18:1/26:0)	0.895826	6.61984e-05	5.52018e-05	CNX0232	Ceramide Metabolism	CNX0236	Ceramide Metabolism
24850	1.02268e-07	0.894737	Ceramide(d18:1/22:0 OH)	Ceramide(d18:1/24:1)	0.894737	7.08033e-05	5.90417e-05	CNX0223	Ceramide Metabolism	CNX0231	Ceramide Metabolism
36875	1.02268e-07	0.894737	Dodecanoylcarnitine	Dodecenoylcarnitine	0.894737	7.08033e-05	5.90417e-05	CNX0368	Fatty Acid Oxidation and Synthesis	CNX0369	Fatty Acid Oxidation and Synthesis
26509	1.05794e-07	0.894321	Ceramide(d18:1/24:0 OH)	Ceramide(d18:1/26:1 OH)	0.894321	7.24485e-05	6.04136e-05	CNX0229	Ceramide Metabolism	CNX0237	Ceramide Metabolism
36950	1.15538e-07	0.893233	Dodecanoylcarnitine	Malonylcarnitine	0.893233	7.827e-05	6.52681e-05	CNX0368	Fatty Acid Oxidation and Synthesis	CNX0555	Fatty Acid Oxidation and Synthesis
59487	1.19467e-07	0.892817	PE(38:5)	SM(d18:1/20:2)	0.892817	7.84029e-05	6.53789e-05	CNX0711	Phospholipid Metabolism	CNX0840	Sphingomyelin Metabolism
60026	1.19467e-07	0.892817	PG(36:2)	SM(d18:1/20:0)	0.892817	7.84029e-05	6.53789e-05	CNX0719	Phospholipid Metabolism	CNX0839	Sphingomyelin Metabolism
62133	1.19467e-07	0.892817	SM(d18:1/16:0)	SM(d18:1/16:1 OH)	0.892817	7.84029e-05	6.53789e-05	CNX0835	Sphingomyelin Metabolism	CNX0847	Sphingomyelin Metabolism
13810	1.30296e-07	0.891729	Allantoic acid	Ureidosuccinic acid	0.891729	8.20889e-05	6.84526e-05	CNX0132	Purine Metabolism	CNX0940	Pyrimidine Metabolism
23733	1.30296e-07	0.891729	Ceramide(d18:1/20:0)	Ceramide(d18:1/26:0)	0.891729	8.20889e-05	6.84526e-05	CNX0218	Ceramide Metabolism	CNX0236	Ceramide Metabolism
26508	1.30296e-07	0.891729	Ceramide(d18:1/24:0 OH)	Ceramide(d18:1/26:0)	0.891729	8.20889e-05	6.84526e-05	CNX0229	Ceramide Metabolism	CNX0236	Ceramide Metabolism
28127	1.30296e-07	0.891729	Ceramide(d18:1/26:0 OH)	Ceramide(d18:1/26:1)	0.891729	8.20889e-05	6.84526e-05	CNX0235	Ceramide Metabolism	CNX0238	Ceramide Metabolism
27859	1.34668e-07	0.891313	Ceramide(d18:1/25:0)	Ceramide(d18:1/26:1 OH)	0.891313	8.31797e-05	6.93623e-05	CNX0234	Ceramide Metabolism	CNX0237	Ceramide Metabolism
59053	1.34668e-07	0.891313	PE(36:1)	PE(36:3)	0.891313	8.31797e-05	6.93623e-05	CNX0707	Phospholipid Metabolism	CNX0709	Phospholipid Metabolism
15653	1.46683e-07	0.890226	BMP(18:1/16:0)	SM(d18:1/20:2)	0.890226	8.88591e-05	7.40982e-05	CNX0178	Phospholipid Metabolism	CNX0840	Sphingomyelin Metabolism
59345	1.46683e-07	0.890226	PE(38:4)	PG(32:2)	0.890226	8.88591e-05	7.40982e-05	CNX0710	Phospholipid Metabolism	CNX0715	Phospholipid Metabolism
23435	1.5154e-07	0.889808	Ceramide(d18:1/20:0 OH)	Ceramide(d18:1/20:1)	0.889808	9.09269e-05	7.58225e-05	CNX0217	Ceramide Metabolism	CNX0220	Ceramide Metabolism
6721	1.84968e-07	0.887218	3-Hydroxyhexadecanoylcarnitine	Ergosterol	0.887218	0.000107901	8.99772e-05	CNX0054	Fatty Acid Oxidation and Synthesis	CNX0383	Cholesterol, Cortisol, Non-Gonadal Steroid Metabolism
23726	1.84968e-07	0.887218	Ceramide(d18:1/20:0)	Ceramide(d18:1/24:0 OH)	0.887218	0.000107901	8.99772e-05	CNX0218	Ceramide Metabolism	CNX0229	Ceramide Metabolism
25681	1.84968e-07	0.887218	Ceramide(d18:1/22:2 OH)	Ceramide(d18:1/24:1)	0.887218	0.000107901	8.99772e-05	CNX0226	Ceramide Metabolism	CNX0231	Ceramide Metabolism
8878	2.24154e-07	0.88466	3-Phosphoglyceric acid	Phenylpropiolic acid	0.88466	0.000129561	0.000108039	CNX0066	Glycolysis and Gluconeogenesis Metabolism	CNX0730	Microbiome Metabolism
13030	2.27576e-07	0.884456	Adipoylcarnitine	Myristoylcarnitine	0.884456	0.000130343	0.000108691	CNX0121	Fatty Acid Oxidation and Synthesis	CNX0593	Fatty Acid Oxidation and Synthesis
62823	2.31753e-07	0.884211	SM(d18:1/20:1)	SM(d18:1/20:2)	0.884211	0.000131539	0.000109689	CNX0853	Sphingomyelin Metabolism	CNX0840	Sphingomyelin Metabolism
25958	2.58815e-07	0.882707	Ceramide(d18:1/22:2)	Ceramide(d18:1/24:2)	0.882707	0.000143034	0.000119274	CNX0227	Ceramide Metabolism	CNX0233	Ceramide Metabolism
34276	2.58815e-07	0.882707	DHC(18:1/16:0)	GC(18:1/24:1)	0.882707	0.000143034	0.000119274	CNX0342	Glycosphingolipid Metabolism	CNX0423	Glycosphingolipid Metabolism
40249	2.58815e-07	0.882707	Glutaconic acid	cis-aconitic acid	0.882707	0.000143034	0.000119274	CNX0436	Pentose Phosphate, Gluconate Metabolism	CNX0259	Krebs Cycle
47796	2.7512e-07	-0.881866	L-Homoserine	L-Lysine	0.881866	0.000150723	0.000125685	CNX0511	SAM, SAH, Methionine, Cysteine, Glutathione Metabolism	CNX0515	Lysine Metabolism
47975	2.88608e-07	0.881203	L-Isoleucine	L-Methionine	0.881203	0.000155084	0.000129322	CNX0512	Branch Chain Amino Acid Metabolism	CNX0516	SAM, SAH, Methionine, Cysteine, Glutathione Metabolism
56610	2.90465e-07	0.881114	PC(16:0/20:4)	SM(d18:1/26:0 OH)	0.881114	0.000155084	0.000129322	CNX0670	Phospholipid Metabolism	CNX0862	Sphingomyelin Metabolism
59940	2.88608e-07	0.881203	PG(36:1)	SM(d18:1/20:1)	0.881203	0.000155084	0.000129322	CNX0718	Phospholipid Metabolism	CNX0853	Sphingomyelin Metabolism
25406	3.15916e-07	0.87994	Ceramide(d18:1/22:1)	Ceramide(d18:1/24:2 OH)	0.87994	0.000167255	0.000139471	CNX0225	Ceramide Metabolism	CNX0232	Ceramide Metabolism
24852	3.21367e-07	0.879699	Ceramide(d18:1/22:0 OH)	Ceramide(d18:1/24:2)	0.879699	0.000167329	0.000139533	CNX0223	Ceramide Metabolism	CNX0233	Ceramide Metabolism
34601	3.21367e-07	0.879699	Decanoylcarnitine	Octanoylcarnitine	0.879699	0.000167329	0.000139533	CNX0318	Fatty Acid Oxidation and Synthesis	CNX0624	Fatty Acid Oxidation and Synthesis
8393	3.57339e-07	0.878195	3-Hydroxyoleoylcarnitine	Dodecenoylcarnitine	0.878195	0.000181557	0.000151398	CNX0061	Fatty Acid Oxidation and Synthesis	CNX0369	Fatty Acid Oxidation and Synthesis
11900	3.57339e-07	0.878195	Adenosine	Adenosine monophosphate	0.878195	0.000181557	0.000151398	CNX0116	Purine Metabolism	CNX0117	Purine Metabolism
25686	3.57339e-07	0.878195	Ceramide(d18:1/22:2 OH)	Ceramide(d18:1/26:0)	0.878195	0.000181557	0.000151398	CNX0226	Ceramide Metabolism	CNX0236	Ceramide Metabolism
58762	3.70415e-07	0.877682	PE(32:2)	PG(34:2)	0.877682	0.000186695	0.000155682	CNX0704	Phospholipid Metabolism	CNX0717	Phospholipid Metabolism
6612	3.87828e-07	0.877021	3-Hydroxyhexadecanoylcarnitine	3-Hydroxyhexadecenoylcarnitine	0.877021	0.000192393	0.000160434	CNX0054	Fatty Acid Oxidation and Synthesis	CNX0055	Fatty Acid Oxidation and Synthesis
17171	3.87828e-07	0.877021	Benzoic acid	Quinolinic Acid	0.877021	0.000192393	0.000160434	CNX0169	Microbiome Metabolism	CNX0807	Tryptophan, Kynurenine, Serotonin, Melatonin Metabolism
52573	4.20595e-07	0.875847	Myristoylcarnitine	Uridine	0.875847	0.000207018	0.000172629	CNX0593	Fatty Acid Oxidation and Synthesis	CNX0942	Pyrimidine Metabolism
36228	4.30212e-07	-0.875517	Dimethyl-L-arginine	L-Homoserine	0.875517	0.00021011	0.000175208	CNX0358	Nitric Oxide, Superoxide, Peroxide Metabolism	CNX0511	SAM, SAH, Methionine, Cysteine, Glutathione Metabolism
13170	4.76599e-07	0.874013	Adipoylcarnitine	Tiglylcarnitine	0.874013	0.000230974	0.000192606	CNX0121	Fatty Acid Oxidation and Synthesis	CNX0922	Branch Chain Amino Acid Metabolism
11010	4.87296e-07	0.873684	9-Decenoylcarnitine	Decanoylcarnitine	0.873684	0.000232581	0.000193945	CNX0104	Fatty Acid Oxidation and Synthesis	CNX0318	Fatty Acid Oxidation and Synthesis
25959	4.87296e-07	0.873684	Ceramide(d18:1/22:2)	Ceramide(d18:1/25:0)	0.873684	0.000232581	0.000193945	CNX0227	Ceramide Metabolism	CNX0234	Ceramide Metabolism
121	5.38974e-07	0.87218	1-Methyladenosine	Dimethyl-L-arginine	0.87218	0.000255312	0.0002129	CNX0001	Purine Metabolism	CNX0358	Nitric Oxide, Superoxide, Peroxide Metabolism
13008	5.56169e-07	0.871708	Adipoylcarnitine	L-Palmitoylcarnitine	0.871708	0.000259554	0.000216438	CNX0121	Fatty Acid Oxidation and Synthesis	CNX0517	Fatty Acid Oxidation and Synthesis
59294	5.54389e-07	0.871756	PE(36:3)	SM(d18:1/20:0)	0.871756	0.000259554	0.000216438	CNX0709	Phospholipid Metabolism	CNX0839	Sphingomyelin Metabolism
23728	5.95388e-07	0.870677	Ceramide(d18:1/20:0)	Ceramide(d18:1/24:1)	0.870677	0.000275813	0.000229996	CNX0218	Ceramide Metabolism	CNX0231	Ceramide Metabolism
51661	6.29488e-07	0.869827	Malonylcarnitine	Myristoylcarnitine	0.869827	0.000289482	0.000241394	CNX0555	Fatty Acid Oxidation and Synthesis	CNX0593	Fatty Acid Oxidation and Synthesis
7289	7.08881e-07	0.867996	3-Hydroxyhexanoylcarnitine	3-Hydroxyoleoylcarnitine	0.867996	0.000321182	0.000267829	CNX0056	Fatty Acid Oxidation and Synthesis	CNX0061	Fatty Acid Oxidation and Synthesis
34509	7.23912e-07	0.867669	Decanoylcarnitine	Dodecanoylcarnitine	0.867669	0.000321182	0.000267829	CNX0318	Fatty Acid Oxidation and Synthesis	CNX0368	Fatty Acid Oxidation and Synthesis
58904	7.23912e-07	0.867669	PE(34:1)	SM(d18:1/20:0)	0.867669	0.000321182	0.000267829	CNX0705	Phospholipid Metabolism	CNX0839	Sphingomyelin Metabolism
59061	7.08881e-07	0.867996	PE(36:1)	PG(36:2)	0.867996	0.000321182	0.000267829	CNX0707	Phospholipid Metabolism	CNX0719	Phospholipid Metabolism
59532	7.23912e-07	0.867669	PG(32:1)	PG(32:2)	0.867669	0.000321182	0.000267829	CNX0714	Phospholipid Metabolism	CNX0715	Phospholipid Metabolism
23446	7.43939e-07	0.867243	Ceramide(d18:1/20:0 OH)	Ceramide(d18:1/24:2 OH)	0.867243	0.00032776	0.000273314	CNX0217	Ceramide Metabolism	CNX0232	Ceramide Metabolism
1645	7.85483e-07	0.866391	15-HETE	PA(16:1/16:1)	0.866391	0.00034366	0.000286572	CNX0015	Eicosanoid and Resolvin Metabolism	CNX0652	Phospholipid Metabolism
63653	7.96826e-07	0.866165	THC 18:1/16:0	THC 18:1/24:1	0.866165	0.000346218	0.000288706	CNX0901	Glycosphingolipid Metabolism	CNX0906	Glycosphingolipid Metabolism
24846	8.76084e-07	0.864662	Ceramide(d18:1/22:0 OH)	Ceramide(d18:1/22:2)	0.864662	0.000378048	0.000315248	CNX0223	Ceramide Metabolism	CNX0227	Ceramide Metabolism
5596	9.68307e-07	0.863055	3, 5-Tetradecadiencarnitine	3-Hydroxyhexanoylcarnitine	0.863055	0.000401351	0.00033468	CNX0067	Fatty Acid Oxidation and Synthesis	CNX0056	Fatty Acid Oxidation and Synthesis
9866	9.62152e-07	0.863158	4-Pyridoxic acid	Pantothenic acid	0.863158	0.000401351	0.00033468	CNX0076	Vitamin B6 (Pyridoxine) Metabolism	CNX0662	Vitamin B5 (Pantothenate, CoA) Metabolism
23449	9.62152e-07	0.863158	Ceramide(d18:1/20:0 OH)	Ceramide(d18:1/26:0 OH)	0.863158	0.000401351	0.00033468	CNX0217	Ceramide Metabolism	CNX0235	Ceramide Metabolism
24287	9.42968e-07	0.863483	Ceramide(d18:1/20:1)	Ceramide(d18:1/22:2)	0.863483	0.000401351	0.00033468	CNX0220	Ceramide Metabolism	CNX0227	Ceramide Metabolism
59105	9.62152e-07	0.863158	PE(36:1)	SM(d18:1/20:2)	0.863158	0.000401351	0.00033468	CNX0707	Phospholipid Metabolism	CNX0840	Sphingomyelin Metabolism
59761	9.62152e-07	0.863158	PG(34:1)	SM(d18:1/20:1)	0.863158	0.000401351	0.00033468	CNX0716	Phospholipid Metabolism	CNX0853	Sphingomyelin Metabolism
5776	9.87931e-07	0.86273	3, 5-Tetradecadiencarnitine	Malonylcarnitine	0.86273	0.000406808	0.000339231	CNX0067	Fatty Acid Oxidation and Synthesis	CNX0555	Fatty Acid Oxidation and Synthesis
30531	1.05552e-06	0.861654	Citraconic acid	Glutaconic acid	0.861654	0.000429002	0.000357738	CNX0262	Krebs Cycle	CNX0436	Pentose Phosphate, Gluconate Metabolism
36955	1.06226e-06	0.86155	Dodecanoylcarnitine	Myristoylcarnitine	0.86155	0.000429002	0.000357738	CNX0368	Fatty Acid Oxidation and Synthesis	CNX0593	Fatty Acid Oxidation and Synthesis
59058	1.05552e-06	0.861654	PE(36:1)	PG(34:1)	0.861654	0.000429002	0.000357738	CNX0707	Phospholipid Metabolism	CNX0716	Phospholipid Metabolism
56164	1.08351e-06	0.861226	PC(16:0/16:0)	PC(30:0)	0.861226	0.000434798	0.000362571	CNX0667	Phospholipid Metabolism	CNX0685	Phospholipid Metabolism
23723	1.15672e-06	0.86015	Ceramide(d18:1/20:0)	Ceramide(d18:1/22:2 OH)	0.86015	0.000452645	0.000377454	CNX0218	Ceramide Metabolism	CNX0226	Ceramide Metabolism
27858	1.15672e-06	0.86015	Ceramide(d18:1/25:0)	Ceramide(d18:1/26:0)	0.86015	0.000452645	0.000377454	CNX0234	Ceramide Metabolism	CNX0236	Ceramide Metabolism
29499	1.15672e-06	0.86015	Chenodeoxyglycocholic acid	Glycocholic acid	0.86015	0.000452645	0.000377454	CNX0243	Bile Salt Metabolism	CNX0446	Bile Salt Metabolism
59052	1.15672e-06	0.86015	PE(36:1)	PE(36:2)	0.86015	0.000452645	0.000377454	CNX0707	Phospholipid Metabolism	CNX0708	Phospholipid Metabolism
23441	1.2663e-06	0.858647	Ceramide(d18:1/20:0 OH)	Ceramide(d18:1/22:2)	0.858647	0.000489445	0.00040814	CNX0217	Ceramide Metabolism	CNX0227	Ceramide Metabolism
56967	1.2663e-06	0.858647	PC(18:1(9Z)/18:1(9Z))	SM(d18:1/26:0 OH)	0.858647	0.000489445	0.00040814	CNX0696	Phospholipid Metabolism	CNX0862	Sphingomyelin Metabolism
24857	1.38484e-06	0.857143	Ceramide(d18:1/22:0 OH)	Ceramide(d18:1/26:1)	0.857143	0.000531999	0.000443625	CNX0223	Ceramide Metabolism	CNX0238	Ceramide Metabolism
31021	1.42045e-06	0.856713	Citric acid	Dehydroascorbic acid	0.856713	0.000542371	0.000452275	CNX0264	Krebs Cycle	CNX0994	Vitamin C (Ascorbate) Metabolism
5599	1.4847e-06	0.855961	3, 5-Tetradecadiencarnitine	3-Hydroxyoleoylcarnitine	0.855961	0.000560116	0.000467072	CNX0067	Fatty Acid Oxidation and Synthesis	CNX0061	Fatty Acid Oxidation and Synthesis
58858	1.4847e-06	0.855961	PE(34:1)	PE(38:5)	0.855961	0.000560116	0.000467072	CNX0705	Phospholipid Metabolism	CNX0711	Phospholipid Metabolism
27051	1.51297e-06	0.855639	Ceramide(d18:1/24:1)	Ceramide(d18:1/26:0)	0.855639	0.00056738	0.000473129	CNX0231	Ceramide Metabolism	CNX0236	Ceramide Metabolism
12975	1.55148e-06	0.855209	Adipoylcarnitine	Hexanoylcarnitine	0.855209	0.000578382	0.000482303	CNX0121	Fatty Acid Oxidation and Synthesis	CNX0459	Fatty Acid Oxidation and Synthesis
49341	1.59087e-06	0.854778	L-Proline	Sarcosine	0.854778	0.000589577	0.000491639	CNX0519	GABA, Glutamate, Arginine, Ornithine, Proline Metabolism	CNX0820	SAM, SAH, Methionine, Cysteine, Glutathione Metabolism
23731	1.65132e-06	0.854135	Ceramide(d18:1/20:0)	Ceramide(d18:1/25:0)	0.854135	0.000604864	0.000504386	CNX0218	Ceramide Metabolism	CNX0234	Ceramide Metabolism
24845	1.65132e-06	0.854135	Ceramide(d18:1/22:0 OH)	Ceramide(d18:1/22:2 OH)	0.854135	0.000604864	0.000504386	CNX0223	Ceramide Metabolism	CNX0226	Ceramide Metabolism
13328	1.66182e-06	0.854026	Alanine	L-Proline	0.854026	0.000605189	0.000504658	CNX0126	Amino Acid Metabolism (not otherwise covered)	CNX0519	GABA, Glutamate, Arginine, Ornithine, Proline Metabolism
42614	1.76781e-06	0.852952	Hexanoylcarnitine	L-Palmitoylcarnitine	0.852952	0.00064009	0.000533761	CNX0459	Fatty Acid Oxidation and Synthesis	CNX0517	Fatty Acid Oxidation and Synthesis
11096	1.8006e-06	0.852632	9-Decenoylcarnitine	Malonylcarnitine	0.852632	0.000644554	0.000537483	CNX0104	Fatty Acid Oxidation and Synthesis	CNX0555	Fatty Acid Oxidation and Synthesis
33379	1.8006e-06	0.852632	Cytidine	O-acetylserine	0.852632	0.000644554	0.000537483	CNX0307	Pyrimidine Metabolism	CNX0618	Microbiome Metabolism
22303	1.81204e-06	0.852521	Ceramide(d18:1/18:0)	Ceramide(d18:1/24:1)	0.852521	0.000644983	0.000537841	CNX0212	Ceramide Metabolism	CNX0231	Ceramide Metabolism
33344	1.84555e-06	0.8522	Cytidine	L-Kynurenine	0.8522	0.000653221	0.00054471	CNX0307	Pyrimidine Metabolism	CNX0513	Tryptophan, Kynurenine, Serotonin, Melatonin Metabolism
24847	1.96153e-06	0.851128	Ceramide(d18:1/22:0 OH)	Ceramide(d18:1/23:0) or Ceramide(d18:1/22:1 OH)	0.851128	0.000690393	0.000575707	CNX0223	Ceramide Metabolism	CNX0228	Ceramide Metabolism
25957	2.09695e-06	0.849944	Ceramide(d18:1/22:2)	Ceramide(d18:1/24:2 OH)	0.849944	0.000733957	0.000612035	CNX0227	Ceramide Metabolism	CNX0232	Ceramide Metabolism
6041	2.13487e-06	0.849624	3-Hydroxy-cis-5-tetradecenoylcarnitine	Dodecenoylcarnitine	0.849624	0.0007431	0.000619659	CNX0050	Fatty Acid Oxidation and Synthesis	CNX0369	Fatty Acid Oxidation and Synthesis
22295	2.14841e-06	0.849511	Ceramide(d18:1/18:0)	Ceramide(d18:1/22:0 OH)	0.849511	0.000743704	0.000620163	CNX0212	Ceramide Metabolism	CNX0223	Ceramide Metabolism
34585	2.32143e-06	0.84812	Decanoylcarnitine	Malonylcarnitine	0.84812	0.000794863	0.000662823	CNX0318	Fatty Acid Oxidation and Synthesis	CNX0555	Fatty Acid Oxidation and Synthesis
37181	2.32143e-06	0.84812	Dodecenoylcarnitine	Malonylcarnitine	0.84812	0.000794863	0.000662823	CNX0369	Fatty Acid Oxidation and Synthesis	CNX0555	Fatty Acid Oxidation and Synthesis
8299	2.52206e-06	0.846617	3-Hydroxyoleoylcarnitine	9-Decenoylcarnitine	0.846617	0.000854272	0.000712364	CNX0061	Fatty Acid Oxidation and Synthesis	CNX0104	Fatty Acid Oxidation and Synthesis
62078	2.52206e-06	0.846617	SM(d18:1/16:0 OH)	SM(d18:1/18:0)	0.846617	0.000854272	0.000712364	CNX0846	Sphingomyelin Metabolism	CNX0865	Sphingomyelin Metabolism
18627	2.5461e-06	0.846443	CL(18:2/18:2/18:1/18:1)	PA(18:1/18:1)	0.846443	0.000855949	0.000713762	CNX0270	Cardiolipin Metabolism	CNX0660	Phospholipid Metabolism
22870	2.55418e-06	0.846386	Ceramide(d18:1/18:1)	Ceramide(d18:1/22:1)	0.846386	0.000855949	0.000713762	CNX0214	Ceramide Metabolism	CNX0225	Ceramide Metabolism
10785	2.73764e-06	0.845113	7-Methylguanosine	O-acetylserine	0.845113	0.000912577	0.000760983	CNX0096	Purine Metabolism	CNX0618	Microbiome Metabolism
15597	2.96913e-06	0.843609	BMP(18:1/16:0)	PE(34:1)	0.843609	0.000984531	0.000820985	CNX0178	Phospholipid Metabolism	CNX0705	Phospholipid Metabolism
8382	3.21749e-06	0.842105	3-Hydroxyoleoylcarnitine	Decanoylcarnitine	0.842105	0.00104076	0.000867875	CNX0061	Fatty Acid Oxidation and Synthesis	CNX0318	Fatty Acid Oxidation and Synthesis
8473	3.23782e-06	0.841987	3-Hydroxyoleoylcarnitine	Myristoylcarnitine	0.841987	0.00104076	0.000867875	CNX0061	Fatty Acid Oxidation and Synthesis	CNX0593	Fatty Acid Oxidation and Synthesis
25403	3.23782e-06	0.841987	Ceramide(d18:1/22:1)	Ceramide(d18:1/24:0 OH)	0.841987	0.00104076	0.000867875	CNX0225	Ceramide Metabolism	CNX0229	Ceramide Metabolism
58863	3.21749e-06	0.842105	PE(34:1)	PG(36:1)	0.842105	0.00104076	0.000867875	CNX0705	Phospholipid Metabolism	CNX0718	Phospholipid Metabolism
59759	3.21749e-06	0.842105	PG(34:1)	SM(d18:1/20:0)	0.842105	0.00104076	0.000867875	CNX0716	Phospholipid Metabolism	CNX0839	Sphingomyelin Metabolism
63006	3.21749e-06	0.842105	SM(d18:1/22:0)	SM(d18:1/24:1(15Z))	0.842105	0.00104076	0.000867875	CNX0866	Sphingomyelin Metabolism	CNX0867	Sphingomyelin Metabolism
24006	3.48378e-06	0.840602	Ceramide(d18:1/20:1 OH)	Ceramide(d18:1/22:2)	0.840602	0.00110851	0.000924368	CNX0219	Ceramide Metabolism	CNX0227	Ceramide Metabolism
36961	3.48378e-06	0.840602	Dodecanoylcarnitine	N-oleoylethanolamine	0.840602	0.00110851	0.000924368	CNX0368	Fatty Acid Oxidation and Synthesis	CNX0600	Endocannabinoid Metabolism
25400	3.50577e-06	0.840482	Ceramide(d18:1/22:1)	Ceramide(d18:1/22:2 OH)	0.840482	0.0011099	0.000925531	CNX0225	Ceramide Metabolism	CNX0226	Ceramide Metabolism
24856	3.56448e-06	0.840166	Ceramide(d18:1/22:0 OH)	Ceramide(d18:1/26:1 OH)	0.840166	0.00112285	0.000936324	CNX0223	Ceramide Metabolism	CNX0237	Ceramide Metabolism
60028	3.70755e-06	0.839413	PG(36:2)	SM(d18:1/20:1)	0.839413	0.00116211	0.000969061	CNX0719	Phospholipid Metabolism	CNX0853	Sphingomyelin Metabolism
25684	3.76906e-06	0.839098	Ceramide(d18:1/22:2 OH)	Ceramide(d18:1/25:0)	0.839098	0.00117554	0.000980261	CNX0226	Ceramide Metabolism	CNX0234	Ceramide Metabolism
27322	3.79289e-06	0.838977	Ceramide(d18:1/24:2 OH)	Ceramide(d18:1/26:1 OH)	0.838977	0.00117714	0.0009816	CNX0232	Ceramide Metabolism	CNX0237	Ceramide Metabolism
53381	3.8556e-06	0.838661	N-oleoylethanolamine	Palmitoylethanolamide	0.838661	0.00119074	0.000992937	CNX0600	Endocannabinoid Metabolism	CNX0661	Endocannabinoid Metabolism
22009	3.94391e-06	0.838224	Ceramide(d18:1/18:0 OH)	Ceramide(d18:1/22:1)	0.838224	0.00121207	0.00101072	CNX0211	Ceramide Metabolism	CNX0225	Ceramide Metabolism
26233	4.07449e-06	0.837594	Ceramide(d18:1/23:0) or Ceramide(d18:1/22:1 OH)	Ceramide(d18:1/25:0)	0.837594	0.00123414	0.00102913	CNX0228	Ceramide Metabolism	CNX0234	Ceramide Metabolism
59391	4.07449e-06	0.837594	PE(38:4)	SM(d18:1/20:1)	0.837594	0.00123414	0.00102913	CNX0710	Phospholipid Metabolism	CNX0853	Sphingomyelin Metabolism
62957	4.07449e-06	0.837594	SM(d18:1/22:0 OH)	SM(d18:1/22:0)	0.837594	0.00123414	0.00102913	CNX0856	Sphingomyelin Metabolism	CNX0866	Sphingomyelin Metabolism
11425	4.10018e-06	0.837472	9-Hexadecenoylcarnitine	Myristoylcarnitine	0.837472	0.00123598	0.00103066	CNX0106	Fatty Acid Oxidation and Synthesis	CNX0593	Fatty Acid Oxidation and Synthesis
22868	4.26182e-06	0.83672	Ceramide(d18:1/18:1)	Ceramide(d18:1/22:0 OH)	0.83672	0.00127859	0.00106619	CNX0214	Ceramide Metabolism	CNX0223	Ceramide Metabolism
62266	4.33109e-06	0.836405	SM(d18:1/16:2 OH)	SM(d18:1/22:2 OH)	0.836405	0.00129321	0.00107839	CNX0848	Sphingomyelin Metabolism	CNX0857	Sphingomyelin Metabolism
33287	4.40125e-06	0.83609	Cytidine	Dimethylglycine	0.83609	0.00130182	0.00108557	CNX0307	Pyrimidine Metabolism	CNX0359	1-Carbon, Folate Metabolism
63650	4.40125e-06	0.83609	THC 18:1/16:0	THC 18:1/18:0	0.83609	0.00130182	0.00108557	CNX0901	Glycosphingolipid Metabolism	CNX0902	Glycosphingolipid Metabolism
1647	4.60183e-06	0.835215	15-HETE	PA(18:0/16:1)	0.835215	0.00135479	0.00112974	CNX0015	Eicosanoid and Resolvin Metabolism	CNX0654	Phospholipid Metabolism
34273	4.67574e-06	0.8349	DHC(18:1/16:0)	GC(18:1/16:0)	0.8349	0.00137015	0.00114254	CNX0342	Glycosphingolipid Metabolism	CNX0419	Glycosphingolipid Metabolism
8418	4.75061e-06	0.834586	3-Hydroxyoleoylcarnitine	Hexanoylcarnitine	0.834586	0.00137293	0.00114486	CNX0061	Fatty Acid Oxidation and Synthesis	CNX0459	Fatty Acid Oxidation and Synthesis
22007	4.75061e-06	0.834586	Ceramide(d18:1/18:0 OH)	Ceramide(d18:1/22:0 OH)	0.834586	0.00137293	0.00114486	CNX0211	Ceramide Metabolism	CNX0223	Ceramide Metabolism
59054	4.75061e-06	0.834586	PE(36:1)	PE(38:4)	0.834586	0.00137293	0.00114486	CNX0707	Phospholipid Metabolism	CNX0710	Phospholipid Metabolism
48184	4.85685e-06	0.834148	L-Kynurenine	O-acetylserine	0.834148	0.00139722	0.00116512	CNX0513	Tryptophan, Kynurenine, Serotonin, Melatonin Metabolism	CNX0618	Microbiome Metabolism
25409	4.96521e-06	0.83371	Ceramide(d18:1/22:1)	Ceramide(d18:1/26:0 OH)	0.83371	0.00141547	0.00118034	CNX0225	Ceramide Metabolism	CNX0235	Ceramide Metabolism
62828	4.96521e-06	0.83371	SM(d18:1/20:1)	SM(d18:1/22:2)	0.83371	0.00141547	0.00118034	CNX0853	Sphingomyelin Metabolism	CNX0842	Sphingomyelin Metabolism
27323	5.04404e-06	0.833396	Ceramide(d18:1/24:2 OH)	Ceramide(d18:1/26:1)	0.833396	0.00143146	0.00119367	CNX0232	Ceramide Metabolism	CNX0238	Ceramide Metabolism
39127	5.12385e-06	0.833083	GC(18:1/24:1)	THC 18:1/16:0	0.833083	0.00144759	0.00120712	CNX0423	Glycosphingolipid Metabolism	CNX0901	Glycosphingolipid Metabolism
55811	5.37022e-06	0.832142	PA(18:0/16:1)	PG(34:2)	0.832142	0.00151042	0.00125952	CNX0654	Phospholipid Metabolism	CNX0717	Phospholipid Metabolism
58371	5.43733e-06	0.831892	PC(38:5)	Propionylcarnitine	0.831892	0.0015225	0.00126959	CNX0694	Phospholipid Metabolism	CNX0774	Fatty Acid Oxidation and Synthesis
23434	5.52237e-06	0.831579	Ceramide(d18:1/20:0 OH)	Ceramide(d18:1/20:1 OH)	0.831579	0.00153269	0.00127809	CNX0217	Ceramide Metabolism	CNX0219	Ceramide Metabolism
42647	5.52237e-06	0.831579	Hexanoylcarnitine	Octanoylcarnitine	0.831579	0.00153269	0.00127809	CNX0459	Fatty Acid Oxidation and Synthesis	CNX0624	Fatty Acid Oxidation and Synthesis
55554	5.67921e-06	0.831013	PA(16:1/16:1)	PG(32:2)	0.831013	0.0015693	0.00130862	CNX0652	Phospholipid Metabolism	CNX0715	Phospholipid Metabolism
42636	5.98496e-06	0.829948	Hexanoylcarnitine	Myristoylcarnitine	0.829948	0.00164657	0.00137305	CNX0459	Fatty Acid Oxidation and Synthesis	CNX0593	Fatty Acid Oxidation and Synthesis
5787	6.07726e-06	0.829635	3, 5-Tetradecadiencarnitine	N-oleoylethanolamine	0.829635	0.00165034	0.00137619	CNX0067	Fatty Acid Oxidation and Synthesis	CNX0600	Endocannabinoid Metabolism
34320	6.07726e-06	-0.829635	DHC(18:1/16:0)	L-Homoserine	0.829635	0.00165034	0.00137619	CNX0342	Glycosphingolipid Metabolism	CNX0511	SAM, SAH, Methionine, Cysteine, Glutathione Metabolism
60417	6.07726e-06	0.829635	PS(34:2)	PS(36:2)	0.829635	0.00165034	0.00137619	CNX0786	Phospholipid Metabolism	CNX0788	Phospholipid Metabolism
60460	6.20944e-06	0.829195	PS(34:2)	SM(d18:1/22:2)	0.829195	0.001679	0.00140009	CNX0786	Phospholipid Metabolism	CNX0842	Sphingomyelin Metabolism
11344	6.40102e-06	0.828571	9-Hexadecenoylcarnitine	Dodecanoylcarnitine	0.828571	0.0017088	0.00142494	CNX0106	Fatty Acid Oxidation and Synthesis	CNX0368	Fatty Acid Oxidation and Synthesis
27590	6.40102e-06	0.828571	Ceramide(d18:1/24:2)	Ceramide(d18:1/26:0)	0.828571	0.0017088	0.00142494	CNX0233	Ceramide Metabolism	CNX0236	Ceramide Metabolism
61304	6.40102e-06	0.828571	Plasmalogen(p18:0/20:4)	SM(d18:1/22:0)	0.828571	0.0017088	0.00142494	CNX0648	Plasmalogen Metabolism	CNX0866	Sphingomyelin Metabolism
55792	6.4412e-06	0.828443	PA(18:0/16:1)	PC(34:1)	0.828443	0.00171227	0.00142784	CNX0654	Phospholipid Metabolism	CNX0690	Phospholipid Metabolism
58475	6.53941e-06	0.828131	PC(40:6)	Propionylcarnitine	0.828131	0.00173107	0.00144352	CNX0695	Phospholipid Metabolism	CNX0774	Fatty Acid Oxidation and Synthesis
56609	6.68046e-06	0.82769	PC(16:0/20:4)	SM(d18:1/25:0) or SM(d18:1/24:1 OH)	0.82769	0.00176101	0.00146848	CNX0670	Phospholipid Metabolism	CNX0861	Sphingomyelin Metabolism
11334	6.88422e-06	0.827068	9-Hexadecenoylcarnitine	Decanoylcarnitine	0.827068	0.00179223	0.00149451	CNX0106	Fatty Acid Oxidation and Synthesis	CNX0318	Fatty Acid Oxidation and Synthesis
24854	6.88422e-06	0.827068	Ceramide(d18:1/22:0 OH)	Ceramide(d18:1/26:0 OH)	0.827068	0.00179223	0.00149451	CNX0223	Ceramide Metabolism	CNX0235	Ceramide Metabolism
58861	6.88422e-06	0.827068	PE(34:1)	PG(34:1)	0.827068	0.00179223	0.00149451	CNX0705	Phospholipid Metabolism	CNX0716	Phospholipid Metabolism
23722	6.9274e-06	0.826938	Ceramide(d18:1/20:0)	Ceramide(d18:1/22:1)	0.826938	0.00179605	0.0014977	CNX0218	Ceramide Metabolism	CNX0225	Ceramide Metabolism
5592	7.03182e-06	0.826627	3, 5-Tetradecadiencarnitine	3-Hydroxy-cis-5-tetradecenoylcarnitine	0.826627	0.00180824	0.00150786	CNX0067	Fatty Acid Oxidation and Synthesis	CNX0050	Fatty Acid Oxidation and Synthesis
38254	7.03182e-06	0.826627	GC(18:1/16:0)	GC(18:1/24:1)	0.826627	0.00180824	0.00150786	CNX0419	Glycosphingolipid Metabolism	CNX0423	Glycosphingolipid Metabolism
59537	7.39882e-06	0.825564	PG(32:1)	PI(16:0/16:0)	0.825564	0.00189488	0.00158011	CNX0714	Phospholipid Metabolism	CNX0738	Phospholipid Metabolism
55778	7.60363e-06	0.824991	PA(18:0/16:1)	PC(16:0/18:1)	0.824991	0.00193945	0.00161727	CNX0654	Phospholipid Metabolism	CNX0668	Phospholipid Metabolism
21431	7.94655e-06	0.82406	Ceramide(d18:1/16:1 OH)	Ceramide(d18:1/22:2 OH)	0.82406	0.00201064	0.00167664	CNX0207	Ceramide Metabolism	CNX0226	Ceramide Metabolism
23452	7.94655e-06	0.82406	Ceramide(d18:1/20:0 OH)	Ceramide(d18:1/26:1)	0.82406	0.00201064	0.00167664	CNX0217	Ceramide Metabolism	CNX0238	Ceramide Metabolism
22308	7.99633e-06	0.823928	Ceramide(d18:1/18:0)	Ceramide(d18:1/26:0)	0.823928	0.00201514	0.00168039	CNX0212	Ceramide Metabolism	CNX0236	Ceramide Metabolism
25410	8.28494e-06	0.823176	Ceramide(d18:1/22:1)	Ceramide(d18:1/26:0)	0.823176	0.00207955	0.00173411	CNX0225	Ceramide Metabolism	CNX0236	Ceramide Metabolism
11420	8.52918e-06	0.822556	9-Hexadecenoylcarnitine	Malonylcarnitine	0.822556	0.00213236	0.00177814	CNX0106	Fatty Acid Oxidation and Synthesis	CNX0555	Fatty Acid Oxidation and Synthesis
63767	8.76226e-06	0.82198	Taurochenodesoxycholic acid	Taurocholic acid	0.82198	0.00218198	0.00181951	CNX0887	Bile Salt Metabolism	CNX0888	Bile Salt Metabolism
22866	9.07481e-06	0.821227	Ceramide(d18:1/18:1)	Ceramide(d18:1/20:1)	0.821227	0.00223333	0.00186233	CNX0214	Ceramide Metabolism	CNX0220	Ceramide Metabolism
59853	9.01828e-06	0.821361	PG(34:2)	SM(d18:1/20:2)	0.821361	0.00223333	0.00186233	CNX0717	Phospholipid Metabolism	CNX0840	Sphingomyelin Metabolism
63238	9.07481e-06	0.821227	SM(d18:1/24:0)	SM(d18:1/24:2 OH)	0.821227	0.00223333	0.00186233	CNX0843	Sphingomyelin Metabolism	CNX0860	Sphingomyelin Metabolism
22301	9.5319e-06	0.820166	Ceramide(d18:1/18:0)	Ceramide(d18:1/24:0 OH)	0.820166	0.00233669	0.00194853	CNX0212	Ceramide Metabolism	CNX0229	Ceramide Metabolism
10021	9.80669e-06	-0.819549	5-HETE	CoQ10H2	0.819549	0.00237631	0.00198157	CNX0079	Eicosanoid and Resolvin Metabolism	CNX0293	Ubiquinone and Dolichol Metabolism
15651	9.80669e-06	0.819549	BMP(18:1/16:0)	SM(d18:1/20:1)	0.819549	0.00237631	0.00198157	CNX0178	Phospholipid Metabolism	CNX0853	Sphingomyelin Metabolism
23440	9.80669e-06	0.819549	Ceramide(d18:1/20:0 OH)	Ceramide(d18:1/22:2 OH)	0.819549	0.00237631	0.00198157	CNX0217	Ceramide Metabolism	CNX0226	Ceramide Metabolism
22298	9.86798e-06	0.819413	Ceramide(d18:1/18:0)	Ceramide(d18:1/22:2 OH)	0.819413	0.002382	0.00198631	CNX0212	Ceramide Metabolism	CNX0226	Ceramide Metabolism
8468	1.05055e-05	0.818045	3-Hydroxyoleoylcarnitine	Malonylcarnitine	0.818045	0.00250708	0.00209061	CNX0061	Fatty Acid Oxidation and Synthesis	CNX0555	Fatty Acid Oxidation and Synthesis
11345	1.05055e-05	0.818045	9-Hexadecenoylcarnitine	Dodecenoylcarnitine	0.818045	0.00250708	0.00209061	CNX0106	Fatty Acid Oxidation and Synthesis	CNX0369	Fatty Acid Oxidation and Synthesis
23448	1.05055e-05	0.818045	Ceramide(d18:1/20:0 OH)	Ceramide(d18:1/25:0)	0.818045	0.00250708	0.00209061	CNX0217	Ceramide Metabolism	CNX0234	Ceramide Metabolism
28393	1.12472e-05	0.816541	Ceramide(d18:1/26:0)	Ceramide(d18:1/26:1)	0.816541	0.00265392	0.00221306	CNX0236	Ceramide Metabolism	CNX0238	Ceramide Metabolism
35249	1.12472e-05	-0.816541	Deoxyadenosine monophosphate	Glycocholic acid	0.816541	0.00265392	0.00221306	CNX0324	Purine Metabolism	CNX0446	Bile Salt Metabolism
38703	1.12472e-05	0.816541	GC(18:1/24:0)	GC(18:1/24:1)	0.816541	0.00265392	0.00221306	CNX0422	Glycosphingolipid Metabolism	CNX0423	Glycosphingolipid Metabolism
26235	1.20339e-05	0.815038	Ceramide(d18:1/23:0) or Ceramide(d18:1/22:1 OH)	Ceramide(d18:1/26:0)	0.815038	0.00281844	0.00235026	CNX0228	Ceramide Metabolism	CNX0236	Ceramide Metabolism
29490	1.20339e-05	0.815038	Chenodeoxyglycocholic acid	Gamma-glutamyl-Alanine	0.815038	0.00281844	0.00235026	CNX0243	Bile Salt Metabolism	CNX0413	Gamma-Glutamyl and other Dipeptides
55808	1.2109e-05	0.814899	PA(18:0/16:1)	PG(32:1)	0.814899	0.00282552	0.00235615	CNX0654	Phospholipid Metabolism	CNX0714	Phospholipid Metabolism
30	1.2868e-05	0.813534	1-Methyladenosine	7-Methylguanosine	0.813534	0.00295879	0.00246728	CNX0001	Purine Metabolism	CNX0096	Purine Metabolism
45947	1.2868e-05	0.813534	Ketoleucine	cis-aconitic acid	0.813534	0.00295879	0.00246728	CNX0496	Branch Chain Amino Acid Metabolism	CNX0259	Krebs Cycle
61954	1.2868e-05	0.813534	SM(d18:1/16:2 OH)	SM(d18:1/24:2)	0.813534	0.00295879	0.00246728	CNX0848	Sphingomyelin Metabolism	CNX0832	Sphingomyelin Metabolism
63783	1.27736e-05	0.8137	Taurocholic acid	Taurodeoxycholic acid	0.8137	0.00295879	0.00246728	CNX0888	Bile Salt Metabolism	CNX0889	Bile Salt Metabolism
7391	1.31249e-05	0.813088	3-Hydroxyhexanoylcarnitine	Dodecenoylcarnitine	0.813088	0.00300688	0.00250739	CNX0056	Fatty Acid Oxidation and Synthesis	CNX0369	Fatty Acid Oxidation and Synthesis
7380	1.35681e-05	0.812336	3-Hydroxyhexanoylcarnitine	Decanoylcarnitine	0.812336	0.00309715	0.00258267	CNX0056	Fatty Acid Oxidation and Synthesis	CNX0318	Fatty Acid Oxidation and Synthesis
6040	1.37517e-05	0.81203	3-Hydroxy-cis-5-tetradecenoylcarnitine	Dodecanoylcarnitine	0.81203	0.00311353	0.00259632	CNX0050	Fatty Acid Oxidation and Synthesis	CNX0368	Fatty Acid Oxidation and Synthesis
22290	1.38373e-05	0.811889	Ceramide(d18:1/18:0)	Ceramide(d18:1/20:0 OH)	0.811889	0.00311353	0.00259632	CNX0212	Ceramide Metabolism	CNX0217	Ceramide Metabolism
23445	1.37517e-05	0.81203	Ceramide(d18:1/20:0 OH)	Ceramide(d18:1/24:1)	0.81203	0.00311353	0.00259632	CNX0217	Ceramide Metabolism	CNX0231	Ceramide Metabolism
47070	1.38375e-05	-0.811889	L-Glutamine	L-Homoserine	0.811889	0.00311353	0.00259632	CNX0507	Bioamines and Neurotransmitter Metabolism	CNX0511	SAM, SAH, Methionine, Cysteine, Glutathione Metabolism
55518	1.39237e-05	0.811747	PA(16:1/16:1)	PA(16:1/18:1)	0.811747	0.00312178	0.0026032	CNX0652	Phospholipid Metabolism	CNX0653	Phospholipid Metabolism
177	1.40242e-05	-0.811583	1-Methyladenosine	L-Homoserine	0.811583	0.00313316	0.00261269	CNX0001	Purine Metabolism	CNX0511	SAM, SAH, Methionine, Cysteine, Glutathione Metabolism
22872	1.43014e-05	0.811136	Ceramide(d18:1/18:1)	Ceramide(d18:1/22:2)	0.811136	0.00318381	0.00265493	CNX0214	Ceramide Metabolism	CNX0227	Ceramide Metabolism
15978	1.46876e-05	0.810526	BMP(18:1/16:1)	SM(d18:1/26:2 OH)	0.810526	0.00324684	0.00270749	CNX0179	Phospholipid Metabolism	CNX0864	Sphingomyelin Metabolism
23433	1.46876e-05	0.810526	Ceramide(d18:1/20:0 OH)	Ceramide(d18:1/20:0)	0.810526	0.00324684	0.00270749	CNX0217	Ceramide Metabolism	CNX0218	Ceramide Metabolism
25401	1.4779e-05	0.810384	Ceramide(d18:1/22:1)	Ceramide(d18:1/22:2)	0.810384	0.00325562	0.00271481	CNX0225	Ceramide Metabolism	CNX0227	Ceramide Metabolism
47433	1.48712e-05	-0.810241	L-Histidine	L-Homoserine	0.810241	0.0032645	0.00272222	CNX0508	Histidine, Histamine, Carnosine Metabolism	CNX0511	SAM, SAH, Methionine, Cysteine, Glutathione Metabolism
36226	1.50695e-05	0.809937	Dimethyl-L-arginine	L-Histidine	0.809937	0.00329655	0.00274894	CNX0358	Nitric Oxide, Superoxide, Peroxide Metabolism	CNX0508	Histidine, Histamine, Carnosine Metabolism
12701	1.55696e-05	-0.809183	Adenosine triphosphate	LysoPC(16:0)	0.809183	0.00339418	0.00283035	CNX0118	Purine Metabolism	CNX0544	Phospholipid Metabolism
15599	1.56783e-05	0.809023	BMP(18:1/16:0)	PE(36:1)	0.809023	0.00340607	0.00284027	CNX0178	Phospholipid Metabolism	CNX0707	Phospholipid Metabolism
38455	1.59843e-05	0.808575	GC(18:1/16:0)	THC 18:1/16:0	0.808575	0.00346062	0.00288576	CNX0419	Glycosphingolipid Metabolism	CNX0901	Glycosphingolipid Metabolism
3739	1.6285e-05	0.808142	2-Ketobutyric acid	Oxoglutaric acid	0.808142	0.00351365	0.00292998	CNX0028	SAM, SAH, Methionine, Cysteine, Glutathione Metabolism	CNX0639	Krebs Cycle
13040	1.65099e-05	0.807823	Adipoylcarnitine	Octadecanoylcarnitine	0.807823	0.00355002	0.0029603	CNX0121	Fatty Acid Oxidation and Synthesis	CNX0623	Fatty Acid Oxidation and Synthesis
21145	1.67263e-05	0.807519	Ceramide(d18:1/16:0)	Ceramide(d18:1/24:1)	0.807519	0.00356011	0.00296872	CNX0206	Ceramide Metabolism	CNX0231	Ceramide Metabolism
23730	1.67263e-05	0.807519	Ceramide(d18:1/20:0)	Ceramide(d18:1/24:2)	0.807519	0.00356011	0.00296872	CNX0218	Ceramide Metabolism	CNX0233	Ceramide Metabolism
26228	1.67263e-05	0.807519	Ceramide(d18:1/23:0) or Ceramide(d18:1/22:1 OH)	Ceramide(d18:1/24:0 OH)	0.807519	0.00356011	0.00296872	CNX0228	Ceramide Metabolism	CNX0229	Ceramide Metabolism
59296	1.70504e-05	0.80707	PE(36:3)	SM(d18:1/20:1)	0.80707	0.00361686	0.00301604	CNX0709	Phospholipid Metabolism	CNX0853	Sphingomyelin Metabolism
34229	1.71983e-05	-0.806868	D-Ribose 5-phosphate	Saccharopine	0.806868	0.003636	0.003032	CNX0312	Pentose Phosphate, Gluconate Metabolism	CNX0818	Lysine Metabolism
9412	1.78346e-05	0.806015	4-Hydroxyphenylpyruvic acid	Hexose Pool	0.806015	0.0036961	0.00308212	CNX0074	Microbiome Metabolism	CNX0460	Glycolysis and Gluconeogenesis Metabolism
10053	1.78346e-05	0.806015	5-HETE	Gamma-glutamyl-Alanine	0.806015	0.0036961	0.00308212	CNX0079	Eicosanoid and Resolvin Metabolism	CNX0413	Gamma-Glutamyl and other Dipeptides
25683	1.78346e-05	0.806015	Ceramide(d18:1/22:2 OH)	Ceramide(d18:1/24:2)	0.806015	0.0036961	0.00308212	CNX0226	Ceramide Metabolism	CNX0233	Ceramide Metabolism
37192	1.78346e-05	0.806015	Dodecenoylcarnitine	N-oleoylethanolamine	0.806015	0.0036961	0.00308212	CNX0369	Fatty Acid Oxidation and Synthesis	CNX0600	Endocannabinoid Metabolism
48887	1.76062e-05	0.806318	L-Palmitoylcarnitine	Oleoylcarnitine	0.806318	0.0036961	0.00308212	CNX0517	Fatty Acid Oxidation and Synthesis	CNX0631	Fatty Acid Oxidation and Synthesis
62730	1.78346e-05	0.806015	SM(d18:1/20:0)	SM(d18:1/20:2)	0.806015	0.0036961	0.00308212	CNX0839	Sphingomyelin Metabolism	CNX0840	Sphingomyelin Metabolism
25405	1.79453e-05	0.805869	Ceramide(d18:1/22:1)	Ceramide(d18:1/24:1)	0.805869	0.00370685	0.00309108	CNX0225	Ceramide Metabolism	CNX0231	Ceramide Metabolism
21764	1.80564e-05	0.805724	Ceramide(d18:1/16:1)	Docosahexaenoic acid	0.805724	0.00371762	0.00310006	CNX0208	Ceramide Metabolism	CNX0367	Fatty Acid Oxidation and Synthesis
55553	1.82903e-05	0.80542	PA(16:1/16:1)	PG(32:1)	0.80542	0.00375349	0.00312998	CNX0652	Phospholipid Metabolism	CNX0714	Phospholipid Metabolism
40261	1.85264e-05	0.805117	Glyceraldehyde	Hexose Pool	0.805117	0.00377739	0.00314991	CNX0439	Glycolysis and Gluconeogenesis Metabolism	CNX0460	Glycolysis and Gluconeogenesis Metabolism
58961	1.85266e-05	0.805117	PE(34:2)	PG(34:2)	0.805117	0.00377739	0.00314991	CNX0706	Phospholipid Metabolism	CNX0717	Phospholipid Metabolism
2499	1.8765e-05	-0.804814	3-Aminoisobutyric acid	5-HETE	0.804814	0.00380139	0.00316992	CNX0019	Pyrimidine Metabolism	CNX0079	Eicosanoid and Resolvin Metabolism
61971	1.8765e-05	0.804814	SM(d18:1/22:2 OH)	SM(d18:1/24:2)	0.804814	0.00380139	0.00316992	CNX0857	Sphingomyelin Metabolism	CNX0832	Sphingomyelin Metabolism
57844	1.88816e-05	0.804667	PC(32:2)	SM(d18:1/16:1)	0.804667	0.00381276	0.0031794	CNX0689	Phospholipid Metabolism	CNX0831	Sphingomyelin Metabolism
1682	1.90059e-05	0.804511	15-HETE	PG(32:2)	0.804511	0.0038256	0.0031901	CNX0015	Eicosanoid and Resolvin Metabolism	CNX0715	Phospholipid Metabolism
8300	2.02433e-05	0.803008	3-Hydroxyoleoylcarnitine	9-Hexadecenoylcarnitine	0.803008	0.00402325	0.00335492	CNX0061	Fatty Acid Oxidation and Synthesis	CNX0106	Fatty Acid Oxidation and Synthesis
8487	2.02433e-05	0.803008	3-Hydroxyoleoylcarnitine	Oleoylcarnitine	0.803008	0.00402325	0.00335492	CNX0061	Fatty Acid Oxidation and Synthesis	CNX0631	Fatty Acid Oxidation and Synthesis
24002	2.02433e-05	0.803008	Ceramide(d18:1/20:1 OH)	Ceramide(d18:1/22:0 OH)	0.803008	0.00402325	0.00335492	CNX0219	Ceramide Metabolism	CNX0223	Ceramide Metabolism
60295	2.02433e-05	0.803008	PS(18:0/20:4(8Z,11Z,14Z,17Z))	SM(d18:1/24:0 OH)	0.803008	0.00402325	0.00335492	CNX0791	Phospholipid Metabolism	CNX0859	Sphingomyelin Metabolism
6121	2.03688e-05	0.80286	3-Hydroxy-cis-5-tetradecenoylcarnitine	Myristoylcarnitine	0.80286	0.00403546	0.0033651	CNX0050	Fatty Acid Oxidation and Synthesis	CNX0593	Fatty Acid Oxidation and Synthesis
55537	2.07547e-05	0.802409	PA(16:1/16:1)	PC(34:1)	0.802409	0.00409902	0.00341811	CNX0652	Phospholipid Metabolism	CNX0690	Phospholipid Metabolism
25408	2.10172e-05	0.802107	Ceramide(d18:1/22:1)	Ceramide(d18:1/25:0)	0.802107	0.00413789	0.00345052	CNX0225	Ceramide Metabolism	CNX0234	Ceramide Metabolism
714	2.15499e-05	0.801504	11-HETE	15-HETE	0.801504	0.00415195	0.00346224	CNX0009	Eicosanoid and Resolvin Metabolism	CNX0015	Eicosanoid and Resolvin Metabolism
4237	2.15499e-05	0.801504	2-Octenoylcarnitine	9-Decenoylcarnitine	0.801504	0.00415195	0.00346224	CNX0032	Fatty Acid Oxidation and Synthesis	CNX0104	Fatty Acid Oxidation and Synthesis
7390	2.12823e-05	0.801805	3-Hydroxyhexanoylcarnitine	Dodecanoylcarnitine	0.801805	0.00415195	0.00346224	CNX0056	Fatty Acid Oxidation and Synthesis	CNX0368	Fatty Acid Oxidation and Synthesis
8620	2.15499e-05	0.801504	3-Hydroxyoleoylcarnitine	Uridine	0.801504	0.00415195	0.00346224	CNX0061	Fatty Acid Oxidation and Synthesis	CNX0942	Pyrimidine Metabolism
13177	2.12823e-05	0.801805	Adipoylcarnitine	Uridine	0.801805	0.00415195	0.00346224	CNX0121	Fatty Acid Oxidation and Synthesis	CNX0942	Pyrimidine Metabolism
21440	2.15499e-05	0.801504	Ceramide(d18:1/16:1 OH)	Ceramide(d18:1/26:0 OH)	0.801504	0.00415195	0.00346224	CNX0207	Ceramide Metabolism	CNX0235	Ceramide Metabolism
24001	2.15499e-05	0.801504	Ceramide(d18:1/20:1 OH)	Ceramide(d18:1/20:2 OH)	0.801504	0.00415195	0.00346224	CNX0219	Ceramide Metabolism	CNX0221	Ceramide Metabolism
35761	2.16836e-05	0.801354	Deoxyguanosine diphosphate	L-Lysine	0.801354	0.00416497	0.0034731	CNX0340	Purine Metabolism	CNX0515	Lysine Metabolism
11257	2.19554e-05	0.801053	9-Hexadecenoylcarnitine	Adipoylcarnitine	0.801053	0.00420437	0.00350595	CNX0106	Fatty Acid Oxidation and Synthesis	CNX0121	Fatty Acid Oxidation and Synthesis
11020	2.29289e-05	0.8	9-Decenoylcarnitine	Dodecanoylcarnitine	0.8	0.00428654	0.00357448	CNX0104	Fatty Acid Oxidation and Synthesis	CNX0368	Fatty Acid Oxidation and Synthesis
21148	2.29289e-05	0.8	Ceramide(d18:1/16:0)	Ceramide(d18:1/25:0)	0.8	0.00428654	0.00357448	CNX0206	Ceramide Metabolism	CNX0234	Ceramide Metabolism
21708	2.29289e-05	0.8	Ceramide(d18:1/16:1)	Ceramide(d18:1/18:0 OH)	0.8	0.00428654	0.00357448	CNX0208	Ceramide Metabolism	CNX0211	Ceramide Metabolism
22016	2.2647e-05	0.800301	Ceramide(d18:1/18:0 OH)	Ceramide(d18:1/24:2 OH)	0.800301	0.00428654	0.00357448	CNX0211	Ceramide Metabolism	CNX0232	Ceramide Metabolism
25688	2.29289e-05	0.8	Ceramide(d18:1/22:2 OH)	Ceramide(d18:1/26:1)	0.8	0.00428654	0.00357448	CNX0226	Ceramide Metabolism	CNX0238	Ceramide Metabolism
54035	2.29289e-05	0.8	Octanoylcarnitine	Oleoylcarnitine	0.8	0.00428654	0.00357448	CNX0624	Fatty Acid Oxidation and Synthesis	CNX0631	Fatty Acid Oxidation and Synthesis
55523	2.25065e-05	0.800452	PA(16:1/16:1)	PC(16:0/18:1)	0.800452	0.00428654	0.00357448	CNX0652	Phospholipid Metabolism	CNX0668	Phospholipid Metabolism
58338	2.29289e-05	0.8	PC(38:5)	PC(40:6)	0.8	0.00428654	0.00357448	CNX0694	Phospholipid Metabolism	CNX0695	Phospholipid Metabolism
22304	2.35021e-05	0.799398	Ceramide(d18:1/18:0)	Ceramide(d18:1/24:2 OH)	0.799398	0.0043807	0.003653	CNX0212	Ceramide Metabolism	CNX0232	Ceramide Metabolism
55800	2.54527e-05	0.79744	PA(18:0/16:1)	PE(32:2)	0.79744	0.00473031	0.00394453	CNX0654	Phospholipid Metabolism	CNX0704	Phospholipid Metabolism
34535	2.59175e-05	0.796992	Decanoylcarnitine	Hexanoylcarnitine	0.796992	0.00478842	0.00399299	CNX0318	Fatty Acid Oxidation and Synthesis	CNX0459	Fatty Acid Oxidation and Synthesis
59670	2.59175e-05	0.796992	PG(32:2)	SM(d18:1/20:1)	0.796992	0.00478842	0.00399299	CNX0715	Phospholipid Metabolism	CNX0853	Sphingomyelin Metabolism
59439	2.63949e-05	0.79654	PE(38:5)	PG(32:2)	0.79654	0.00486238	0.00405466	CNX0711	Phospholipid Metabolism	CNX0715	Phospholipid Metabolism
52566	2.68803e-05	0.796088	Myristoylcarnitine	Tiglylcarnitine	0.796088	0.00493735	0.00411717	CNX0593	Fatty Acid Oxidation and Synthesis	CNX0922	Branch Chain Amino Acid Metabolism
15388	2.72057e-05	0.795788	BMP(18:1/16:0)	BMP(18:1/18:0)	0.795788	0.0049826	0.00415491	CNX0178	Phospholipid Metabolism	CNX0180	Phospholipid Metabolism
21443	2.75342e-05	0.795489	Ceramide(d18:1/16:1 OH)	Ceramide(d18:1/26:1)	0.795489	0.0050136	0.00418076	CNX0207	Ceramide Metabolism	CNX0238	Ceramide Metabolism
23443	2.75342e-05	0.795489	Ceramide(d18:1/20:0 OH)	Ceramide(d18:1/24:0 OH)	0.795489	0.0050136	0.00418076	CNX0217	Ceramide Metabolism	CNX0229	Ceramide Metabolism
21128	2.77042e-05	0.795335	Ceramide(d18:1/16:0)	Ceramide(d18:1/18:0)	0.795335	0.00503002	0.00419446	CNX0206	Ceramide Metabolism	CNX0212	Ceramide Metabolism
58856	2.80379e-05	0.795036	PE(34:1)	PE(36:3)	0.795036	0.00507599	0.00423278	CNX0705	Phospholipid Metabolism	CNX0709	Phospholipid Metabolism
10680	2.92373e-05	0.793985	7-Methylguanosine	Cytidine	0.793985	0.00523299	0.0043637	CNX0096	Purine Metabolism	CNX0307	Pyrimidine Metabolism
21143	2.92373e-05	0.793985	Ceramide(d18:1/16:0)	Ceramide(d18:1/24:0 OH)	0.793985	0.00523299	0.0043637	CNX0206	Ceramide Metabolism	CNX0229	Ceramide Metabolism
22579	2.92373e-05	0.793985	Ceramide(d18:1/18:1 OH)	Ceramide(d18:1/20:1 OH)	0.793985	0.00523299	0.0043637	CNX0213	Ceramide Metabolism	CNX0219	Ceramide Metabolism
24285	2.90706e-05	0.794129	Ceramide(d18:1/20:1)	Ceramide(d18:1/22:1)	0.794129	0.00523299	0.0043637	CNX0220	Ceramide Metabolism	CNX0225	Ceramide Metabolism
36236	2.94177e-05	0.79383	Dimethyl-L-arginine	L-Proline	0.79383	0.00525035	0.00437819	CNX0358	Nitric Oxide, Superoxide, Peroxide Metabolism	CNX0519	GABA, Glutamate, Arginine, Ornithine, Proline Metabolism
5608	2.97685e-05	0.793531	3, 5-Tetradecadiencarnitine	9-Hexadecenoylcarnitine	0.793531	0.00528303	0.00440544	CNX0067	Fatty Acid Oxidation and Synthesis	CNX0106	Fatty Acid Oxidation and Synthesis
55389	2.97685e-05	0.793531	PA(16:0/16:1)	PA(16:1/18:1)	0.793531	0.00528303	0.00440544	CNX0659	Phospholipid Metabolism	CNX0653	Phospholipid Metabolism
6116	3.10309e-05	0.792481	3-Hydroxy-cis-5-tetradecenoylcarnitine	Malonylcarnitine	0.792481	0.00546385	0.00455622	CNX0050	Fatty Acid Oxidation and Synthesis	CNX0555	Fatty Acid Oxidation and Synthesis
36821	3.10476e-05	0.792468	Docosahexaenoic acid	SM(d18:1/18:1 OH)	0.792468	0.00546385	0.00455622	CNX0367	Fatty Acid Oxidation and Synthesis	CNX0850	Sphingomyelin Metabolism
39380	3.10309e-05	0.792481	Gamma-glutamyl-Alanine	Glycocholic acid	0.792481	0.00546385	0.00455622	CNX0413	Gamma-Glutamyl and other Dipeptides	CNX0446	Bile Salt Metabolism
58957	3.12224e-05	0.792325	PE(34:2)	PE(38:5)	0.792325	0.00547932	0.00456912	CNX0706	Phospholipid Metabolism	CNX0711	Phospholipid Metabolism
35905	3.15908e-05	-0.792027	Deoxyguanosine diphosphate	SM(d18:1/26:0)	0.792027	0.00552856	0.00461018	CNX0340	Purine Metabolism	CNX0844	Sphingomyelin Metabolism
24283	3.25375e-05	0.791275	Ceramide(d18:1/20:1)	Ceramide(d18:1/22:0 OH)	0.791275	0.00567847	0.00473519	CNX0220	Ceramide Metabolism	CNX0223	Ceramide Metabolism
15389	3.29187e-05	0.790977	BMP(18:1/16:0)	BMP(18:1/18:2)	0.790977	0.00571335	0.00476427	CNX0178	Phospholipid Metabolism	CNX0182	Phospholipid Metabolism
23447	3.29187e-05	0.790977	Ceramide(d18:1/20:0 OH)	Ceramide(d18:1/24:2)	0.790977	0.00571335	0.00476427	CNX0217	Ceramide Metabolism	CNX0233	Ceramide Metabolism
55415	3.35087e-05	0.790523	PA(16:0/16:1)	PE(32:1)	0.790523	0.00579976	0.00483633	CNX0659	Phospholipid Metabolism	CNX0703	Phospholipid Metabolism
1665	3.4905e-05	0.789474	15-HETE	PC(34:1)	0.789474	0.00599206	0.00499669	CNX0015	Eicosanoid and Resolvin Metabolism	CNX0690	Phospholipid Metabolism
23735	3.4905e-05	0.789474	Ceramide(d18:1/20:0)	Ceramide(d18:1/26:1)	0.789474	0.00599206	0.00499669	CNX0218	Ceramide Metabolism	CNX0238	Ceramide Metabolism
34477	3.4905e-05	0.789474	DHC(18:1/16:0)	THC 18:1/16:0	0.789474	0.00599206	0.00499669	CNX0342	Glycosphingolipid Metabolism	CNX0901	Glycosphingolipid Metabolism
9630	3.55264e-05	0.789018	4-Pyridoxic acid	Alpha-Tocopherol	0.789018	0.00604928	0.00504439	CNX0076	Vitamin B6 (Pyridoxine) Metabolism	CNX0136	Vitamin E (Tocopherol) Metabolism
13044	3.55264e-05	0.789018	Adipoylcarnitine	Oleoylcarnitine	0.789018	0.00604928	0.00504439	CNX0121	Fatty Acid Oxidation and Synthesis	CNX0631	Fatty Acid Oxidation and Synthesis
21437	3.55264e-05	0.789018	Ceramide(d18:1/16:1 OH)	Ceramide(d18:1/24:2 OH)	0.789018	0.00604928	0.00504439	CNX0207	Ceramide Metabolism	CNX0232	Ceramide Metabolism
25685	3.69941e-05	0.78797	Ceramide(d18:1/22:2 OH)	Ceramide(d18:1/26:0 OH)	0.78797	0.00626532	0.00522455	CNX0226	Ceramide Metabolism	CNX0235	Ceramide Metabolism
54582	3.69941e-05	0.78797	Oleoylcarnitine	Uridine	0.78797	0.00626532	0.00522455	CNX0631	Fatty Acid Oxidation and Synthesis	CNX0942	Pyrimidine Metabolism
62735	3.72216e-05	0.787811	SM(d18:1/20:0)	SM(d18:1/22:2)	0.787811	0.00628696	0.00524259	CNX0839	Sphingomyelin Metabolism	CNX0842	Sphingomyelin Metabolism
8392	3.91902e-05	0.786466	3-Hydroxyoleoylcarnitine	Dodecanoylcarnitine	0.786466	0.00654924	0.0054613	CNX0061	Fatty Acid Oxidation and Synthesis	CNX0368	Fatty Acid Oxidation and Synthesis
9307	3.91902e-05	0.786466	4-Hydroxyphenylpyruvic acid	BMP(18:1/16:1)	0.786466	0.00654924	0.0054613	CNX0074	Microbiome Metabolism	CNX0179	Phospholipid Metabolism
25678	3.91902e-05	0.786466	Ceramide(d18:1/22:2 OH)	Ceramide(d18:1/23:0) or Ceramide(d18:1/22:1 OH)	0.786466	0.00654924	0.0054613	CNX0226	Ceramide Metabolism	CNX0228	Ceramide Metabolism
26510	3.91902e-05	0.786466	Ceramide(d18:1/24:0 OH)	Ceramide(d18:1/26:1)	0.786466	0.00654924	0.0054613	CNX0229	Ceramide Metabolism	CNX0238	Ceramide Metabolism
21147	4.1498e-05	0.784962	Ceramide(d18:1/16:0)	Ceramide(d18:1/24:2)	0.784962	0.00691656	0.00576761	CNX0206	Ceramide Metabolism	CNX0233	Ceramide Metabolism
58760	4.17529e-05	0.784801	PE(32:2)	PG(32:2)	0.784801	0.00692246	0.00577253	CNX0704	Phospholipid Metabolism	CNX0715	Phospholipid Metabolism
59254	4.17532e-05	0.784801	PE(36:3)	PG(36:2)	0.784801	0.00692246	0.00577253	CNX0709	Phospholipid Metabolism	CNX0719	Phospholipid Metabolism
3793	4.21854e-05	0.784529	2-Ketobutyric acid	Phenylpropiolic acid	0.784529	0.00697575	0.00581697	CNX0028	SAM, SAH, Methionine, Cysteine, Glutathione Metabolism	CNX0730	Microbiome Metabolism
1651	4.34378e-05	0.783753	15-HETE	PC(16:0/18:1)	0.783753	0.00716405	0.00597399	CNX0015	Eicosanoid and Resolvin Metabolism	CNX0668	Phospholipid Metabolism
25954	4.39223e-05	0.783459	Ceramide(d18:1/22:2)	Ceramide(d18:1/24:0 OH)	0.783459	0.00722504	0.00602485	CNX0227	Ceramide Metabolism	CNX0229	Ceramide Metabolism
9089	4.46836e-05	0.783001	4-Hydroxyphenyllactic acid	Hydroxyisocaproic acid	0.783001	0.00733113	0.00611331	CNX0073	Microbiome Metabolism	CNX0473	Branch Chain Amino Acid Metabolism
25962	4.59601e-05	0.782249	Ceramide(d18:1/22:2)	Ceramide(d18:1/26:1 OH)	0.782249	0.00752098	0.00627163	CNX0227	Ceramide Metabolism	CNX0237	Ceramide Metabolism
22577	4.64678e-05	0.781955	Ceramide(d18:1/18:1 OH)	Ceramide(d18:1/20:0 OH)	0.781955	0.00752587	0.0062757	CNX0213	Ceramide Metabolism	CNX0217	Ceramide Metabolism
25956	4.64678e-05	0.781955	Ceramide(d18:1/22:2)	Ceramide(d18:1/24:1)	0.781955	0.00752587	0.0062757	CNX0227	Ceramide Metabolism	CNX0231	Ceramide Metabolism
26230	4.64678e-05	0.781955	Ceramide(d18:1/23:0) or Ceramide(d18:1/22:1 OH)	Ceramide(d18:1/24:1)	0.781955	0.00752587	0.0062757	CNX0228	Ceramide Metabolism	CNX0231	Ceramide Metabolism
46806	4.64678e-05	0.781955	L-Cystine	Phosphorylcholine	0.781955	0.00752587	0.0062757	CNX0505	SAM, SAH, Methionine, Cysteine, Glutathione Metabolism	CNX0737	Phospholipid Metabolism
37186	4.67526e-05	0.781791	Dodecenoylcarnitine	Myristoylcarnitine	0.781791	0.00755259	0.00629798	CNX0369	Fatty Acid Oxidation and Synthesis	CNX0593	Fatty Acid Oxidation and Synthesis
25300	4.80808e-05	0.781038	Ceramide(d18:1/22:0)	PE(34:2)	0.781038	0.00774728	0.00646033	CNX0224	Ceramide Metabolism	CNX0706	Phospholipid Metabolism
21999	4.91395e-05	0.780451	Ceramide(d18:1/18:0 OH)	Ceramide(d18:1/18:1 OH)	0.780451	0.00787758	0.00656899	CNX0211	Ceramide Metabolism	CNX0213	Ceramide Metabolism
22019	4.91395e-05	0.780451	Ceramide(d18:1/18:0 OH)	Ceramide(d18:1/26:0 OH)	0.780451	0.00787758	0.00656899	CNX0211	Ceramide Metabolism	CNX0235	Ceramide Metabolism
21430	4.94406e-05	0.780286	Ceramide(d18:1/16:1 OH)	Ceramide(d18:1/22:1)	0.780286	0.00790572	0.00659245	CNX0207	Ceramide Metabolism	CNX0225	Ceramide Metabolism
58864	4.99802e-05	0.779993	PE(34:1)	PG(36:2)	0.779993	0.00797179	0.00664755	CNX0705	Phospholipid Metabolism	CNX0719	Phospholipid Metabolism
3539	5.05948e-05	0.779662	2-Ketobutyric acid	3-Phosphoglyceric acid	0.779662	0.00802671	0.00669334	CNX0028	SAM, SAH, Methionine, Cysteine, Glutathione Metabolism	CNX0066	Glycolysis and Gluconeogenesis Metabolism
34590	5.08338e-05	0.779534	Decanoylcarnitine	Myristoylcarnitine	0.779534	0.00802671	0.00669334	CNX0318	Fatty Acid Oxidation and Synthesis	CNX0593	Fatty Acid Oxidation and Synthesis
52142	5.05956e-05	0.779661	Mevalonic acid	Oxoglutaric acid	0.779661	0.00802671	0.00669334	CNX0585	Cholesterol, Cortisol, Non-Gonadal Steroid Metabolism	CNX0639	Krebs Cycle
63048	5.08342e-05	0.779533	SM(d18:1/22:1(13Z))	SM(d18:1/24:2 OH)	0.779533	0.00802671	0.00669334	CNX0841	Sphingomyelin Metabolism	CNX0860	Sphingomyelin Metabolism
5792	5.1386e-05	0.77924	3, 5-Tetradecadiencarnitine	Octanoylcarnitine	0.77924	0.00806034	0.00672139	CNX0067	Fatty Acid Oxidation and Synthesis	CNX0624	Fatty Acid Oxidation and Synthesis
7618	5.1386e-05	0.77924	3-Hydroxyhexanoylcarnitine	Uridine	0.77924	0.00806034	0.00672139	CNX0056	Fatty Acid Oxidation and Synthesis	CNX0942	Pyrimidine Metabolism
16222	5.15434e-05	0.779157	BMP(18:1/18:0)	PE(38:5)	0.779157	0.00806034	0.00672139	CNX0180	Phospholipid Metabolism	CNX0711	Phospholipid Metabolism
39131	5.19428e-05	0.778947	GC(18:1/24:1)	THC 18:1/24:1	0.778947	0.00806034	0.00672139	CNX0423	Glycosphingolipid Metabolism	CNX0906	Glycosphingolipid Metabolism
51808	5.19428e-05	0.778947	Malonylcarnitine	Uridine	0.778947	0.00806034	0.00672139	CNX0555	Fatty Acid Oxidation and Synthesis	CNX0942	Pyrimidine Metabolism
54168	5.19428e-05	0.778947	Octanoylcarnitine	Uridine	0.778947	0.00806034	0.00672139	CNX0624	Fatty Acid Oxidation and Synthesis	CNX0942	Pyrimidine Metabolism
59198	5.19428e-05	0.778947	PE(36:2)	SM(d18:1/20:0)	0.778947	0.00806034	0.00672139	CNX0708	Phospholipid Metabolism	CNX0839	Sphingomyelin Metabolism
12636	5.22611e-05	0.778781	Adenosine triphosphate	GC(18:1/16:0)	0.778781	0.00808982	0.00674597	CNX0118	Purine Metabolism	CNX0419	Glycosphingolipid Metabolism
22877	5.2421e-05	0.778698	Ceramide(d18:1/18:1)	Ceramide(d18:1/24:2 OH)	0.778698	0.00809468	0.00675003	CNX0214	Ceramide Metabolism	CNX0232	Ceramide Metabolism
12334	5.28257e-05	0.778488	Adenosine monophosphate	Guanosine monophosphate	0.778488	0.00813723	0.00678551	CNX0117	Purine Metabolism	CNX0452	Purine Metabolism
12006	5.48829e-05	0.777444	Adenosine	Glycerol 3-phosphate	0.777444	0.00827208	0.00689796	CNX0116	Purine Metabolism	CNX0443	Glycolysis and Gluconeogenesis Metabolism
22003	5.48829e-05	0.777444	Ceramide(d18:1/18:0 OH)	Ceramide(d18:1/20:0)	0.777444	0.00827208	0.00689796	CNX0211	Ceramide Metabolism	CNX0218	Ceramide Metabolism
22010	5.48829e-05	0.777444	Ceramide(d18:1/18:0 OH)	Ceramide(d18:1/22:2 OH)	0.777444	0.00827208	0.00689796	CNX0211	Ceramide Metabolism	CNX0226	Ceramide Metabolism
22297	5.48002e-05	0.777485	Ceramide(d18:1/18:0)	Ceramide(d18:1/22:1)	0.777485	0.00827208	0.00689796	CNX0212	Ceramide Metabolism	CNX0225	Ceramide Metabolism
48697	5.48829e-05	0.777444	L-Methionine	Methylcysteine	0.777444	0.00827208	0.00689796	CNX0516	SAM, SAH, Methionine, Cysteine, Glutathione Metabolism	CNX0577	SAM, SAH, Methionine, Cysteine, Glutathione Metabolism
57734	5.43001e-05	0.777736	PC(32:1)	SM(d18:1/16:1)	0.777736	0.00827208	0.00689796	CNX0688	Phospholipid Metabolism	CNX0831	Sphingomyelin Metabolism
59057	5.48829e-05	0.777444	PE(36:1)	PG(32:2)	0.777444	0.00827208	0.00689796	CNX0707	Phospholipid Metabolism	CNX0715	Phospholipid Metabolism
59942	5.48829e-05	0.777444	PG(36:1)	SM(d18:1/20:2)	0.777444	0.00827208	0.00689796	CNX0718	Phospholipid Metabolism	CNX0840	Sphingomyelin Metabolism
63756	5.43001e-05	0.777736	Taurine	Trimethylamine-N-oxide	0.777736	0.00827208	0.00689796	CNX0886	Taurine, Hypotaurine Metabolism	CNX0930	Microbiome Metabolism
7471	5.77068e-05	0.776063	3-Hydroxyhexanoylcarnitine	Myristoylcarnitine	0.776063	0.00867695	0.00723557	CNX0056	Fatty Acid Oxidation and Synthesis	CNX0593	Fatty Acid Oxidation and Synthesis
22004	5.79653e-05	0.77594	Ceramide(d18:1/18:0 OH)	Ceramide(d18:1/20:1 OH)	0.77594	0.00869507	0.00725068	CNX0211	Ceramide Metabolism	CNX0219	Ceramide Metabolism
56122	5.832e-05	0.775771	PA(18:1/18:1)	SM(d18:1/26:1 OH)	0.775771	0.0087275	0.00727772	CNX0660	Phospholipid Metabolism	CNX0863	Sphingomyelin Metabolism
28392	5.89381e-05	0.77548	Ceramide(d18:1/26:0)	Ceramide(d18:1/26:1 OH)	0.77548	0.0087991	0.00733743	CNX0236	Ceramide Metabolism	CNX0237	Ceramide Metabolism
62591	5.99255e-05	0.775019	SM(d18:1/18:2 OH)	SM(d18:1/24:0)	0.775019	0.00892536	0.00744272	CNX0851	Sphingomyelin Metabolism	CNX0843	Sphingomyelin Metabolism
14052	6.05582e-05	0.774727	Alpha-Tocopherol	Pantothenic acid	0.774727	0.00897714	0.00748589	CNX0136	Vitamin E (Tocopherol) Metabolism	CNX0662	Vitamin B5 (Pantothenate, CoA) Metabolism
59485	6.05582e-05	0.774727	PE(38:5)	SM(d18:1/20:1)	0.774727	0.00897714	0.00748589	CNX0711	Phospholipid Metabolism	CNX0853	Sphingomyelin Metabolism
4226	6.22164e-05	0.773975	2-Octenoylcarnitine	3-Hydroxyhexanoylcarnitine	0.773975	0.00917976	0.00765485	CNX0032	Fatty Acid Oxidation and Synthesis	CNX0056	Fatty Acid Oxidation and Synthesis
16270	6.22164e-05	0.773975	BMP(18:1/18:0)	SM(d18:1/20:1)	0.773975	0.00917976	0.00765485	CNX0180	Phospholipid Metabolism	CNX0853	Sphingomyelin Metabolism
25407	6.32521e-05	0.773514	Ceramide(d18:1/22:1)	Ceramide(d18:1/24:2)	0.773514	0.00931078	0.00776411	CNX0225	Ceramide Metabolism	CNX0233	Ceramide Metabolism
27320	6.39136e-05	0.773223	Ceramide(d18:1/24:2 OH)	Ceramide(d18:1/26:0 OH)	0.773223	0.00938621	0.00782701	CNX0232	Ceramide Metabolism	CNX0235	Ceramide Metabolism
24013	6.45802e-05	0.772932	Ceramide(d18:1/20:1 OH)	Ceramide(d18:1/25:0)	0.772932	0.0094401	0.00787195	CNX0219	Ceramide Metabolism	CNX0234	Ceramide Metabolism
53895	6.45802e-05	0.772932	Octadecanoylcarnitine	Oleoylcarnitine	0.772932	0.0094401	0.00787195	CNX0623	Fatty Acid Oxidation and Synthesis	CNX0631	Fatty Acid Oxidation and Synthesis
21428	6.81247e-05	0.771429	Ceramide(d18:1/16:1 OH)	Ceramide(d18:1/22:0 OH)	0.771429	0.00988938	0.0082466	CNX0207	Ceramide Metabolism	CNX0223	Ceramide Metabolism
23450	6.81247e-05	0.771429	Ceramide(d18:1/20:0 OH)	Ceramide(d18:1/26:0)	0.771429	0.00988938	0.0082466	CNX0217	Ceramide Metabolism	CNX0236	Ceramide Metabolism
39025	6.81247e-05	0.771429	GC(18:1/24:1)	PC(16:0/16:0)	0.771429	0.00988938	0.0082466	CNX0423	Glycosphingolipid Metabolism	CNX0667	Phospholipid Metabolism
1460	7.18354e-05	0.769925	15-HETE	Arachidonic Acid	0.769925	0.0102625	0.00855776	CNX0015	Eicosanoid and Resolvin Metabolism	CNX0149	Eicosanoid and Resolvin Metabolism
10693	7.18354e-05	0.769925	7-Methylguanosine	Dimethylglycine	0.769925	0.0102625	0.00855776	CNX0096	Purine Metabolism	CNX0359	1-Carbon, Folate Metabolism
12303	7.18354e-05	0.769925	Adenosine monophosphate	Deoxyadenosine monophosphate	0.769925	0.0102625	0.00855776	CNX0117	Purine Metabolism	CNX0324	Purine Metabolism
21125	7.18354e-05	0.769925	Ceramide(d18:1/16:0)	Ceramide(d18:1/16:1 OH)	0.769925	0.0102625	0.00855776	CNX0206	Ceramide Metabolism	CNX0207	Ceramide Metabolism
55545	7.10314e-05	0.770245	PA(16:1/16:1)	PE(32:2)	0.770245	0.0102625	0.00855776	CNX0652	Phospholipid Metabolism	CNX0704	Phospholipid Metabolism
59625	7.18354e-05	0.769925	PG(32:2)	PG(34:1)	0.769925	0.0102625	0.00855776	CNX0715	Phospholipid Metabolism	CNX0716	Phospholipid Metabolism
63342	7.18354e-05	0.769925	SM(d18:1/25:0) or SM(d18:1/24:1 OH)	SM(d18:1/26:0 OH)	0.769925	0.0102625	0.00855776	CNX0861	Sphingomyelin Metabolism	CNX0862	Sphingomyelin Metabolism
23021	7.2273e-05	0.769752	Ceramide(d18:1/18:1)	PA(18:0/18:1)	0.769752	0.0103017	0.00859041	CNX0214	Ceramide Metabolism	CNX0655	Phospholipid Metabolism
59768	7.42042e-05	0.768999	PG(34:1)	SM(d18:1/22:2)	0.768999	0.0105293	0.00878023	CNX0716	Phospholipid Metabolism	CNX0842	Sphingomyelin Metabolism
62917	7.42042e-05	0.768999	SM(d18:1/20:2)	SM(d18:1/22:2)	0.768999	0.0105293	0.00878023	CNX0840	Sphingomyelin Metabolism	CNX0842	Sphingomyelin Metabolism
12000	7.57188e-05	-0.768421	Adenosine	Gamma-glutamyl-Alanine	0.768421	0.0106246	0.00885967	CNX0116	Purine Metabolism	CNX0413	Gamma-Glutamyl and other Dipeptides
29472	7.57188e-05	-0.768421	Chenodeoxyglycocholic acid	Deoxyadenosine monophosphate	0.768421	0.0106246	0.00885967	CNX0243	Bile Salt Metabolism	CNX0324	Purine Metabolism
36265	7.57188e-05	0.768421	Dimethyl-L-arginine	O-acetylserine	0.768421	0.0106246	0.00885967	CNX0358	Nitric Oxide, Superoxide, Peroxide Metabolism	CNX0618	Microbiome Metabolism
36381	7.57188e-05	0.768421	Dimethyl-L-arginine	Sarcosine	0.768421	0.0106246	0.00885967	CNX0358	Nitric Oxide, Superoxide, Peroxide Metabolism	CNX0820	SAM, SAH, Methionine, Cysteine, Glutathione Metabolism
55647	7.54157e-05	0.768536	PA(16:1/18:1)	PA(18:0/16:1)	0.768536	0.0106246	0.00885967	CNX0653	Phospholipid Metabolism	CNX0654	Phospholipid Metabolism
38298	7.61803e-05	-0.768247	GC(18:1/16:0)	L-Homoserine	0.768247	0.0106419	0.00887413	CNX0419	Glycosphingolipid Metabolism	CNX0511	SAM, SAH, Methionine, Cysteine, Glutathione Metabolism
62882	7.61803e-05	0.768247	SM(d18:1/20:2 OH)	SM(d18:1/26:1 OH)	0.768247	0.0106419	0.00887413	CNX0855	Sphingomyelin Metabolism	CNX0863	Sphingomyelin Metabolism
8305	7.69506e-05	0.767958	3-Hydroxyoleoylcarnitine	Adipoylcarnitine	0.767958	0.0107021	0.00892429	CNX0061	Fatty Acid Oxidation and Synthesis	CNX0121	Fatty Acid Oxidation and Synthesis
59253	7.69506e-05	0.767958	PE(36:3)	PG(36:1)	0.767958	0.0107021	0.00892429	CNX0709	Phospholipid Metabolism	CNX0718	Phospholipid Metabolism
25411	7.74196e-05	0.767783	Ceramide(d18:1/22:1)	Ceramide(d18:1/26:1 OH)	0.767783	0.0107436	0.00895891	CNX0225	Ceramide Metabolism	CNX0237	Ceramide Metabolism
6030	7.97816e-05	0.766917	3-Hydroxy-cis-5-tetradecenoylcarnitine	Decanoylcarnitine	0.766917	0.0109747	0.0091516	CNX0050	Fatty Acid Oxidation and Synthesis	CNX0318	Fatty Acid Oxidation and Synthesis
37197	7.97816e-05	0.766917	Dodecenoylcarnitine	Octanoylcarnitine	0.766917	0.0109747	0.0091516	CNX0369	Fatty Acid Oxidation and Synthesis	CNX0624	Fatty Acid Oxidation and Synthesis
40059	7.97816e-05	0.766917	Glutaconic acid	Ketoleucine	0.766917	0.0109747	0.0091516	CNX0436	Pentose Phosphate, Gluconate Metabolism	CNX0496	Branch Chain Amino Acid Metabolism
62551	7.97816e-05	-0.766917	SM(d18:1/18:1(9Z))	androsterone sulfate	0.766917	0.0109747	0.0091516	CNX0837	Sphingomyelin Metabolism	CNX0822	Cholesterol, Cortisol, Non-Gonadal Steroid Metabolism
35710	8.02674e-05	0.766742	Deoxyguanosine diphosphate	GC(18:1/16:0)	0.766742	0.0110174	0.00918727	CNX0340	Purine Metabolism	CNX0419	Glycosphingolipid Metabolism
10750	8.10715e-05	0.766454	7-Methylguanosine	L-Kynurenine	0.766454	0.0110556	0.00921905	CNX0096	Purine Metabolism	CNX0513	Tryptophan, Kynurenine, Serotonin, Melatonin Metabolism
16221	8.10715e-05	0.766454	BMP(18:1/18:0)	PE(38:4)	0.766454	0.0110556	0.00921905	CNX0180	Phospholipid Metabolism	CNX0710	Phospholipid Metabolism
59055	8.10715e-05	0.766454	PE(36:1)	PE(38:5)	0.766454	0.0110556	0.00921905	CNX0707	Phospholipid Metabolism	CNX0711	Phospholipid Metabolism
22575	8.23801e-05	0.76599	Ceramide(d18:1/18:1 OH)	Ceramide(d18:1/18:1)	0.76599	0.0111856	0.00932748	CNX0213	Ceramide Metabolism	CNX0214	Ceramide Metabolism
59110	8.23801e-05	0.76599	PE(36:1)	SM(d18:1/22:2)	0.76599	0.0111856	0.00932748	CNX0707	Phospholipid Metabolism	CNX0842	Sphingomyelin Metabolism
24292	8.34552e-05	0.765613	Ceramide(d18:1/20:1)	Ceramide(d18:1/24:2 OH)	0.765613	0.0113072	0.00942889	CNX0220	Ceramide Metabolism	CNX0232	Ceramide Metabolism
22300	8.45411e-05	0.765237	Ceramide(d18:1/18:0)	Ceramide(d18:1/23:0) or Ceramide(d18:1/22:1 OH)	0.765237	0.0113325	0.00944996	CNX0212	Ceramide Metabolism	CNX0228	Ceramide Metabolism
22305	8.45411e-05	0.765237	Ceramide(d18:1/18:0)	Ceramide(d18:1/24:2)	0.765237	0.0113325	0.00944996	CNX0212	Ceramide Metabolism	CNX0233	Ceramide Metabolism
22306	8.45411e-05	0.765237	Ceramide(d18:1/18:0)	Ceramide(d18:1/25:0)	0.765237	0.0113325	0.00944996	CNX0212	Ceramide Metabolism	CNX0234	Ceramide Metabolism
55801	8.45411e-05	0.765237	PA(18:0/16:1)	PE(34:1)	0.765237	0.0113325	0.00944996	CNX0654	Phospholipid Metabolism	CNX0705	Phospholipid Metabolism
58859	8.40305e-05	0.765414	PE(34:1)	PG(32:1)	0.765414	0.0113325	0.00944996	CNX0705	Phospholipid Metabolism	CNX0714	Phospholipid Metabolism
22879	8.67507e-05	0.764485	Ceramide(d18:1/18:1)	Ceramide(d18:1/25:0)	0.764485	0.011604	0.00967636	CNX0214	Ceramide Metabolism	CNX0234	Ceramide Metabolism
5948	8.84726e-05	0.76391	3-Hydroxy-cis-5-tetradecenoylcarnitine	9-Hexadecenoylcarnitine	0.76391	0.0117346	0.00978532	CNX0050	Fatty Acid Oxidation and Synthesis	CNX0106	Fatty Acid Oxidation and Synthesis
21434	8.84726e-05	0.76391	Ceramide(d18:1/16:1 OH)	Ceramide(d18:1/24:0 OH)	0.76391	0.0117346	0.00978532	CNX0207	Ceramide Metabolism	CNX0229	Ceramide Metabolism
25961	8.84726e-05	0.76391	Ceramide(d18:1/22:2)	Ceramide(d18:1/26:0)	0.76391	0.0117346	0.00978532	CNX0227	Ceramide Metabolism	CNX0236	Ceramide Metabolism
37102	8.84726e-05	0.76391	Dodecanoylcarnitine	Uridine	0.76391	0.0117346	0.00978532	CNX0368	Fatty Acid Oxidation and Synthesis	CNX0942	Pyrimidine Metabolism
21146	8.98858e-05	0.763445	Ceramide(d18:1/16:0)	Ceramide(d18:1/24:2 OH)	0.763445	0.011897	0.00992075	CNX0206	Ceramide Metabolism	CNX0232	Ceramide Metabolism
50711	9.04324e-05	0.763267	Linoleylcarnitine	N-Acetyl-L-aspartic acid	0.763267	0.0119443	0.00996014	CNX0531	Fatty Acid Oxidation and Synthesis	CNX0595	Bioamines and Neurotransmitter Metabolism
10928	9.31151e-05	0.762406	9-Decenoylcarnitine	9-Hexadecenoylcarnitine	0.762406	0.0121458	0.0101282	CNX0104	Fatty Acid Oxidation and Synthesis	CNX0106	Fatty Acid Oxidation and Synthesis
21424	9.31151e-05	0.762406	Ceramide(d18:1/16:1 OH)	Ceramide(d18:1/20:0)	0.762406	0.0121458	0.0101282	CNX0207	Ceramide Metabolism	CNX0218	Ceramide Metabolism
27094	9.31151e-05	0.762406	Ceramide(d18:1/24:1)	GC(18:1/24:1)	0.762406	0.0121458	0.0101282	CNX0231	Ceramide Metabolism	CNX0423	Glycosphingolipid Metabolism
36232	9.22139e-05	0.762693	Dimethyl-L-arginine	L-Lysine	0.762693	0.0121458	0.0101282	CNX0358	Nitric Oxide, Superoxide, Peroxide Metabolism	CNX0515	Lysine Metabolism
36966	9.31151e-05	0.762406	Dodecanoylcarnitine	Octanoylcarnitine	0.762406	0.0121458	0.0101282	CNX0368	Fatty Acid Oxidation and Synthesis	CNX0624	Fatty Acid Oxidation and Synthesis
38490	9.31151e-05	-0.762406	GC(18:1/22:0)	Glycocholic acid	0.762406	0.0121458	0.0101282	CNX0421	Glycosphingolipid Metabolism	CNX0446	Bile Salt Metabolism
58959	9.45936e-05	0.761941	PE(34:2)	PG(32:2)	0.761941	0.0123132	0.0102678	CNX0706	Phospholipid Metabolism	CNX0715	Phospholipid Metabolism
55388	9.51669e-05	0.761762	PA(16:0/16:1)	PA(16:1/16:1)	0.761762	0.0123623	0.0103087	CNX0659	Phospholipid Metabolism	CNX0652	Phospholipid Metabolism
22584	9.60931e-05	0.761475	Ceramide(d18:1/18:1 OH)	Ceramide(d18:1/22:1)	0.761475	0.0124569	0.0103876	CNX0213	Ceramide Metabolism	CNX0225	Ceramide Metabolism
21292	9.79655e-05	0.760902	Ceramide(d18:1/16:0)	PC(16:0/16:0)	0.760902	0.0125703	0.0104822	CNX0206	Ceramide Metabolism	CNX0667	Phospholipid Metabolism
48873	9.76152e-05	0.761009	L-Palmitoylcarnitine	Myristoylcarnitine	0.761009	0.0125703	0.0104822	CNX0517	Fatty Acid Oxidation and Synthesis	CNX0593	Fatty Acid Oxidation and Synthesis
58855	9.79655e-05	0.760902	PE(34:1)	PE(36:2)	0.760902	0.0125703	0.0104822	CNX0705	Phospholipid Metabolism	CNX0708	Phospholipid Metabolism
59200	9.79655e-05	0.760902	PE(36:2)	SM(d18:1/20:1)	0.760902	0.0125703	0.0104822	CNX0708	Phospholipid Metabolism	CNX0853	Sphingomyelin Metabolism
62016	9.73202e-05	0.761099	SM(d18:1/16:2)	SM(d18:1/26:1)	0.761099	0.0125703	0.0104822	CNX0836	Sphingomyelin Metabolism	CNX0833	Sphingomyelin Metabolism
24011	0.000102052	0.759684	Ceramide(d18:1/20:1 OH)	Ceramide(d18:1/24:2 OH)	0.759684	0.0130681	0.0108973	CNX0219	Ceramide Metabolism	CNX0232	Ceramide Metabolism
27093	0.000103032	0.759398	Ceramide(d18:1/24:1)	GC(18:1/24:0)	0.759398	0.0131135	0.0109352	CNX0231	Ceramide Metabolism	CNX0422	Glycosphingolipid Metabolism
34473	0.000103032	0.759398	DHC(18:1/16:0)	Sarcosine	0.759398	0.0131135	0.0109352	CNX0342	Glycosphingolipid Metabolism	CNX0820	SAM, SAH, Methionine, Cysteine, Glutathione Metabolism
63674	0.000103032	0.759398	THC 18:1/18:0	THC 18:1/24:1	0.759398	0.0131135	0.0109352	CNX0902	Glycosphingolipid Metabolism	CNX0906	Glycosphingolipid Metabolism
28836	0.000103293	0.759323	Ceramide(d18:1/26:1 OH)	PS(18:0/18:1(9Z))	0.759323	0.0131203	0.0109408	CNX0237	Ceramide Metabolism	CNX0790	Phospholipid Metabolism
2507	0.000103656	0.759217	3-Aminoisobutyric acid	Adenosine triphosphate	0.759217	0.01314	0.0109572	CNX0019	Pyrimidine Metabolism	CNX0118	Purine Metabolism
2588	0.000104648	0.758932	3-Aminoisobutyric acid	Deoxyadenosine monophosphate	0.758932	0.0132125	0.0110177	CNX0019	Pyrimidine Metabolism	CNX0324	Purine Metabolism
3989	0.000104648	-0.758932	2-Methylcitric acid	Ergosterol	0.758932	0.0132125	0.0110177	CNX0031	Krebs Cycle	CNX0383	Cholesterol, Cortisol, Non-Gonadal Steroid Metabolism
5936	0.000107301	0.75818	3-Hydroxy-cis-5-tetradecenoylcarnitine	3-Hydroxyhexanoylcarnitine	0.75818	0.0134933	0.0112519	CNX0050	Fatty Acid Oxidation and Synthesis	CNX0056	Fatty Acid Oxidation and Synthesis
59347	0.000107301	0.75818	PE(38:4)	PG(34:2)	0.75818	0.0134933	0.0112519	CNX0710	Phospholipid Metabolism	CNX0717	Phospholipid Metabolism
2325	0.000108321	0.757895	Myoinositol	p-Aminobenzoic acid	0.757895	0.0135675	0.0113137	CNX0592	Amino-Sugar, Galactose, & Non-Glucose Metabolism	CNX0644	Microbiome Metabolism
42646	0.000108321	0.757895	Hexanoylcarnitine	Octadecanoylcarnitine	0.757895	0.0135675	0.0113137	CNX0459	Fatty Acid Oxidation and Synthesis	CNX0623	Fatty Acid Oxidation and Synthesis
23734	0.000110011	0.757428	Ceramide(d18:1/20:0)	Ceramide(d18:1/26:1 OH)	0.757428	0.0136704	0.0113995	CNX0218	Ceramide Metabolism	CNX0237	Ceramide Metabolism
35805	0.000110011	0.757428	Deoxyguanosine diphosphate	PA(16:0/16:0)	0.757428	0.0136704	0.0113995	CNX0340	Purine Metabolism	CNX0658	Phospholipid Metabolism
38970	0.000110011	-0.757428	GC(18:1/24:1)	L-Homoserine	0.757428	0.0136704	0.0113995	CNX0423	Glycosphingolipid Metabolism	CNX0511	SAM, SAH, Methionine, Cysteine, Glutathione Metabolism
48884	0.000110011	0.757428	L-Palmitoylcarnitine	Octanoylcarnitine	0.757428	0.0136704	0.0113995	CNX0517	Fatty Acid Oxidation and Synthesis	CNX0624	Fatty Acid Oxidation and Synthesis
22580	0.000112779	0.756675	Ceramide(d18:1/18:1 OH)	Ceramide(d18:1/20:1)	0.756675	0.0139594	0.0116405	CNX0213	Ceramide Metabolism	CNX0220	Ceramide Metabolism
25125	0.000112779	0.756675	Ceramide(d18:1/22:0)	Ceramide(d18:1/23:0) or Ceramide(d18:1/22:1 OH)	0.756675	0.0139594	0.0116405	CNX0224	Ceramide Metabolism	CNX0228	Ceramide Metabolism
31803	0.000113842	-0.756391	CoQ10H2	Gamma-glutamyl-Alanine	0.756391	0.0140083	0.0116813	CNX0293	Ubiquinone and Dolichol Metabolism	CNX0413	Gamma-Glutamyl and other Dipeptides
34596	0.000113842	0.756391	Decanoylcarnitine	N-oleoylethanolamine	0.756391	0.0140083	0.0116813	CNX0318	Fatty Acid Oxidation and Synthesis	CNX0600	Endocannabinoid Metabolism
48682	0.000113842	0.756391	L-Methionine	L-Threonine	0.756391	0.0140083	0.0116813	CNX0516	SAM, SAH, Methionine, Cysteine, Glutathione Metabolism	CNX0521	Amino Acid Metabolism (not otherwise covered)
21709	0.00011453	0.756208	Ceramide(d18:1/16:1)	Ceramide(d18:1/18:0)	0.756208	0.014011	0.0116835	CNX0208	Ceramide Metabolism	CNX0212	Ceramide Metabolism
24004	0.00011453	0.756208	Ceramide(d18:1/20:1 OH)	Ceramide(d18:1/22:1)	0.756208	0.014011	0.0116835	CNX0219	Ceramide Metabolism	CNX0225	Ceramide Metabolism
59947	0.00011453	0.756208	PG(36:1)	SM(d18:1/22:2)	0.756208	0.014011	0.0116835	CNX0718	Phospholipid Metabolism	CNX0842	Sphingomyelin Metabolism
8451	0.000115607	0.755923	3-Hydroxyoleoylcarnitine	L-Palmitoylcarnitine	0.755923	0.014088	0.0117478	CNX0061	Fatty Acid Oxidation and Synthesis	CNX0517	Fatty Acid Oxidation and Synthesis
47945	0.000115607	-0.755923	L-Homoserine	Sarcosine	0.755923	0.014088	0.0117478	CNX0511	SAM, SAH, Methionine, Cysteine, Glutathione Metabolism	CNX0820	SAM, SAH, Methionine, Cysteine, Glutathione Metabolism
11370	0.000119603	0.754887	9-Hexadecenoylcarnitine	Hexanoylcarnitine	0.754887	0.0144077	0.0120143	CNX0106	Fatty Acid Oxidation and Synthesis	CNX0459	Fatty Acid Oxidation and Synthesis
21137	0.000119603	0.754887	Ceramide(d18:1/16:0)	Ceramide(d18:1/22:0 OH)	0.754887	0.0144077	0.0120143	CNX0206	Ceramide Metabolism	CNX0223	Ceramide Metabolism
21436	0.000119603	0.754887	Ceramide(d18:1/16:1 OH)	Ceramide(d18:1/24:1)	0.754887	0.0144077	0.0120143	CNX0207	Ceramide Metabolism	CNX0231	Ceramide Metabolism
30559	0.000119603	0.754887	Citraconic acid	Ketoleucine	0.754887	0.0144077	0.0120143	CNX0262	Krebs Cycle	CNX0496	Branch Chain Amino Acid Metabolism
34264	0.000119603	0.754887	DHC(18:1/16:0)	Dimethyl-L-arginine	0.754887	0.0144077	0.0120143	CNX0342	Glycosphingolipid Metabolism	CNX0358	Nitric Oxide, Superoxide, Peroxide Metabolism
59763	0.000119603	0.754887	PG(34:1)	SM(d18:1/20:2)	0.754887	0.0144077	0.0120143	CNX0716	Phospholipid Metabolism	CNX0840	Sphingomyelin Metabolism
5781	0.000123689	0.753858	3, 5-Tetradecadiencarnitine	Myristoylcarnitine	0.753858	0.0148715	0.0124011	CNX0067	Fatty Acid Oxidation and Synthesis	CNX0593	Fatty Acid Oxidation and Synthesis
57045	0.00012446	0.753667	PC(18:3/22:4)	Propionylcarnitine	0.753667	0.0149357	0.0124546	CNX0674	Phospholipid Metabolism	CNX0774	Fatty Acid Oxidation and Synthesis
22022	0.000125612	0.753383	Ceramide(d18:1/18:0 OH)	Ceramide(d18:1/26:1)	0.753383	0.0150167	0.0125222	CNX0211	Ceramide Metabolism	CNX0238	Ceramide Metabolism
36173	0.000125612	0.753383	Dimethyl-L-arginine	Dimethylglycine	0.753383	0.0150167	0.0125222	CNX0358	Nitric Oxide, Superoxide, Peroxide Metabolism	CNX0359	1-Carbon, Folate Metabolism
58913	0.00012637	0.753198	PE(34:1)	SM(d18:1/22:2)	0.753198	0.0150788	0.012574	CNX0705	Phospholipid Metabolism	CNX0842	Sphingomyelin Metabolism
9400	0.000129489	0.752446	4-Hydroxyphenylpyruvic acid	Glyceraldehyde	0.752446	0.0153926	0.0128357	CNX0074	Microbiome Metabolism	CNX0439	Glycolysis and Gluconeogenesis Metabolism
46154	0.000129489	0.752446	L-Asparagine	L-Serine	0.752446	0.0153926	0.0128357	CNX0501	Amino Acid Metabolism (not otherwise covered)	CNX0520	1-Carbon, Folate Metabolism
2565	0.00013068	-0.752163	3-Aminoisobutyric acid	Chenodeoxyglycocholic acid	0.752163	0.0155049	0.0129293	CNX0019	Pyrimidine Metabolism	CNX0243	Bile Salt Metabolism
5947	0.000131879	0.75188	3-Hydroxy-cis-5-tetradecenoylcarnitine	9-Decenoylcarnitine	0.75188	0.0155592	0.0129746	CNX0050	Fatty Acid Oxidation and Synthesis	CNX0104	Fatty Acid Oxidation and Synthesis
22012	0.000131879	0.75188	Ceramide(d18:1/18:0 OH)	Ceramide(d18:1/23:0) or Ceramide(d18:1/22:1 OH)	0.75188	0.0155592	0.0129746	CNX0211	Ceramide Metabolism	CNX0228	Ceramide Metabolism
47995	0.000131879	0.75188	L-Isoleucine	Methylcysteine	0.75188	0.0155592	0.0129746	CNX0512	Branch Chain Amino Acid Metabolism	CNX0577	SAM, SAH, Methionine, Cysteine, Glutathione Metabolism
24000	0.000133889	0.75141	Ceramide(d18:1/20:1 OH)	Ceramide(d18:1/20:1)	0.75141	0.0157668	0.0131477	CNX0219	Ceramide Metabolism	CNX0220	Ceramide Metabolism
55806	0.000135926	0.750941	PA(18:0/16:1)	PE(38:4)	0.750941	0.0159769	0.0133229	CNX0654	Phospholipid Metabolism	CNX0710	Phospholipid Metabolism
21944	0.000140509	0.749906	Ceramide(d18:1/16:1)	SM(d18:1/18:1 OH)	0.749906	0.0164542	0.0137209	CNX0208	Ceramide Metabolism	CNX0850	Sphingomyelin Metabolism
63726	0.000140509	-0.749906	THC 18:1/22:0	Uric acid	0.749906	0.0164542	0.0137209	CNX0904	Glycosphingolipid Metabolism	CNX0941	Purine Metabolism
25298	0.000141357	0.749718	Ceramide(d18:1/22:0)	PE(32:2)	0.749718	0.0165228	0.0137781	CNX0224	Ceramide Metabolism	CNX0704	Phospholipid Metabolism
44435	0.000142635	-0.749436	Hydroxyproline	LysoPC(16:0)	0.749436	0.0166413	0.0138769	CNX0475	Vitamin C (Ascorbate) Metabolism	CNX0544	Phospholipid Metabolism
477	0.00014522	0.748872	1-Methylhistidine	Dimethyl-L-arginine	0.748872	0.0168804	0.0140763	CNX0003	Histidine, Histamine, Carnosine Metabolism	CNX0358	Nitric Oxide, Superoxide, Peroxide Metabolism
26232	0.00014522	0.748872	Ceramide(d18:1/23:0) or Ceramide(d18:1/22:1 OH)	Ceramide(d18:1/24:2)	0.748872	0.0168804	0.0140763	CNX0228	Ceramide Metabolism	CNX0233	Ceramide Metabolism
35757	0.000146096	-0.748683	Deoxyguanosine diphosphate	L-Homoserine	0.748683	0.0169509	0.0141351	CNX0340	Purine Metabolism	CNX0511	SAM, SAH, Methionine, Cysteine, Glutathione Metabolism
48883	0.000147408	0.748402	L-Palmitoylcarnitine	Octadecanoylcarnitine	0.748402	0.0170717	0.0142358	CNX0517	Fatty Acid Oxidation and Synthesis	CNX0623	Fatty Acid Oxidation and Synthesis
21419	0.000149626	0.747931	Ceramide(d18:1/16:1 OH)	Ceramide(d18:1/18:0)	0.747931	0.0172968	0.0144235	CNX0207	Ceramide Metabolism	CNX0212	Ceramide Metabolism
13041	0.000150965	0.74765	Adipoylcarnitine	Octanoylcarnitine	0.74765	0.0173561	0.0144729	CNX0121	Fatty Acid Oxidation and Synthesis	CNX0624	Fatty Acid Oxidation and Synthesis
14302	0.000150965	0.74765	Anandamide	N-oleoylethanolamine	0.74765	0.0173561	0.0144729	CNX0147	Endocannabinoid Metabolism	CNX0600	Endocannabinoid Metabolism
49977	0.000150965	0.74765	L-Tyrosine	Riboflavin	0.74765	0.0173561	0.0144729	CNX0523	Tyrosine and Phenylalanine Metabolism	CNX0812	Vitamin B2 (Riboflavin) Metabolism
15600	0.000152314	0.747368	BMP(18:1/16:0)	PE(36:2)	0.747368	0.0173842	0.0144964	CNX0178	Phospholipid Metabolism	CNX0708	Phospholipid Metabolism
26507	0.000152314	0.747368	Ceramide(d18:1/24:0 OH)	Ceramide(d18:1/26:0 OH)	0.747368	0.0173842	0.0144964	CNX0229	Ceramide Metabolism	CNX0235	Ceramide Metabolism
33387	0.000152314	-0.747368	Cytidine	Oxalic acid	0.747368	0.0173842	0.0144964	CNX0307	Pyrimidine Metabolism	CNX0636	Peroxisomal Metabolism
61982	0.000152314	0.747368	SM(d18:1/24:2)	SM(d18:1/26:2 OH)	0.747368	0.0173842	0.0144964	CNX0832	Sphingomyelin Metabolism	CNX0864	Sphingomyelin Metabolism
22865	0.00015323	0.747179	Ceramide(d18:1/18:1)	Ceramide(d18:1/20:1 OH)	0.747179	0.0174572	0.0145572	CNX0214	Ceramide Metabolism	CNX0219	Ceramide Metabolism
32631	0.000154162	0.746987	Creatinine	N-acetylserine	0.746987	0.0175316	0.0146193	CNX0298	SAM, SAH, Methionine, Cysteine, Glutathione Metabolism	CNX0599	Microbiome Metabolism
23718	0.000154596	0.746897	Ceramide(d18:1/20:0)	Ceramide(d18:1/20:1)	0.746897	0.0175493	0.0146341	CNX0218	Ceramide Metabolism	CNX0220	Ceramide Metabolism
26947	0.000158301	0.746145	Ceramide(d18:1/24:0)	PE(34:2)	0.746145	0.0179375	0.0149578	CNX0230	Ceramide Metabolism	CNX0706	Phospholipid Metabolism
677	0.000159702	0.745865	1-Methylhistidine	SM(d18:1/24:1(15Z))	0.745865	0.0180315	0.0150362	CNX0003	Histidine, Histamine, Carnosine Metabolism	CNX0867	Sphingomyelin Metabolism
23724	0.000159702	0.745865	Ceramide(d18:1/20:0)	Ceramide(d18:1/22:2)	0.745865	0.0180315	0.0150362	CNX0218	Ceramide Metabolism	CNX0227	Ceramide Metabolism
55857	0.000160662	0.745674	PA(18:0/16:1)	SM(d18:1/20:2)	0.745674	0.0181074	0.0150995	CNX0654	Phospholipid Metabolism	CNX0840	Sphingomyelin Metabolism
5928	0.000162082	0.745393	3, 5-Tetradecadiencarnitine	Uridine	0.745393	0.0182023	0.0151786	CNX0067	Fatty Acid Oxidation and Synthesis	CNX0942	Pyrimidine Metabolism
56120	0.000162082	0.745393	PA(18:1/18:1)	SM(d18:1/26:0 OH)	0.745393	0.0182023	0.0151786	CNX0660	Phospholipid Metabolism	CNX0862	Sphingomyelin Metabolism
2666	0.000163057	-0.745201	3-Aminoisobutyric acid	LysoPC(16:0)	0.745201	0.0182468	0.0152157	CNX0019	Pyrimidine Metabolism	CNX0544	Phospholipid Metabolism
63255	0.000163057	0.745201	SM(d18:1/24:0)	Taurine	0.745201	0.0182468	0.0152157	CNX0843	Sphingomyelin Metabolism	CNX0886	Taurine, Hypotaurine Metabolism
41786	0.000163548	0.745105	Glycylproline	L-Proline	0.745105	0.0182692	0.0152344	CNX0448	Gamma-Glutamyl and other Dipeptides	CNX0519	GABA, Glutamate, Arginine, Ornithine, Proline Metabolism
5392	0.000164493	0.744921	24,25-Epoxycholesterol	Hydroxycholesterol species	0.744921	0.0183423	0.0152953	CNX0046	Cholesterol, Cortisol, Non-Gonadal Steroid Metabolism	CNX0044	Cholesterol, Cortisol, Non-Gonadal Steroid Metabolism
21140	0.000167396	0.744361	Ceramide(d18:1/16:0)	Ceramide(d18:1/22:2 OH)	0.744361	0.0184698	0.0154017	CNX0206	Ceramide Metabolism	CNX0226	Ceramide Metabolism
27053	0.000167396	0.744361	Ceramide(d18:1/24:1)	Ceramide(d18:1/26:1)	0.744361	0.0184698	0.0154017	CNX0231	Ceramide Metabolism	CNX0238	Ceramide Metabolism
28658	0.00016594	0.744641	Ceramide(d18:1/26:1 OH)	Ceramide(d18:1/26:1)	0.744641	0.0184698	0.0154017	CNX0237	Ceramide Metabolism	CNX0238	Ceramide Metabolism
34737	0.000167396	0.744361	Decanoylcarnitine	Uridine	0.744361	0.0184698	0.0154017	CNX0318	Fatty Acid Oxidation and Synthesis	CNX0942	Pyrimidine Metabolism
38908	0.000167396	0.744361	GC(18:1/24:0)	THC 18:1/24:1	0.744361	0.0184698	0.0154017	CNX0422	Glycosphingolipid Metabolism	CNX0906	Glycosphingolipid Metabolism
62212	0.000167396	0.744361	SM(d18:1/16:1 OH)	SM(d18:1/24:0 OH)	0.744361	0.0184698	0.0154017	CNX0847	Sphingomyelin Metabolism	CNX0859	Sphingomyelin Metabolism
2590	0.000168402	0.744169	3-Aminoisobutyric acid	Deoxyguanosine diphosphate	0.744169	0.018516	0.0154402	CNX0019	Pyrimidine Metabolism	CNX0340	Purine Metabolism
51159	0.000168402	-0.744169	LysoPC(18:0)	Suberylcarnitine	0.744169	0.018516	0.0154402	CNX0545	Phospholipid Metabolism	CNX0872	Fatty Acid Oxidation and Synthesis
7298	0.000169876	0.743889	3-Hydroxyhexanoylcarnitine	9-Hexadecenoylcarnitine	0.743889	0.0185486	0.0154674	CNX0056	Fatty Acid Oxidation and Synthesis	CNX0106	Fatty Acid Oxidation and Synthesis
28679	0.000169876	0.743889	Ceramide(d18:1/26:1 OH)	DHC(18:1/16:0)	0.743889	0.0185486	0.0154674	CNX0237	Ceramide Metabolism	CNX0342	Glycosphingolipid Metabolism
48180	0.000169876	0.743889	L-Kynurenine	N-acetylserine	0.743889	0.0185486	0.0154674	CNX0513	Tryptophan, Kynurenine, Serotonin, Melatonin Metabolism	CNX0599	Microbiome Metabolism
61899	0.000169876	0.743889	SM(d18:1/16:1)	SM(d18:1/18:2)	0.743889	0.0185486	0.0154674	CNX0831	Sphingomyelin Metabolism	CNX0838	Sphingomyelin Metabolism
938	0.000170895	0.743696	11-HETE	PA(16:1/16:1)	0.743696	0.0186276	0.0155333	CNX0009	Eicosanoid and Resolvin Metabolism	CNX0652	Phospholipid Metabolism
25402	0.000172389	0.743416	Ceramide(d18:1/22:1)	Ceramide(d18:1/23:0) or Ceramide(d18:1/22:1 OH)	0.743416	0.0187579	0.0156419	CNX0225	Ceramide Metabolism	CNX0228	Ceramide Metabolism
34324	0.000173892	0.743137	DHC(18:1/16:0)	L-Lysine	0.743137	0.0188889	0.0157511	CNX0342	Glycosphingolipid Metabolism	CNX0515	Lysine Metabolism
421	0.000175404	0.742857	1-Methylhistidine	Ceramide(d18:1/16:1 OH)	0.742857	0.0189551	0.0158064	CNX0003	Histidine, Histamine, Carnosine Metabolism	CNX0207	Ceramide Metabolism
57012	0.000175404	0.742857	PC(18:3/22:4)	PC(40:6)	0.742857	0.0189551	0.0158064	CNX0674	Phospholipid Metabolism	CNX0695	Phospholipid Metabolism
59627	0.000175404	0.742857	PG(32:2)	PG(36:1)	0.742857	0.0189551	0.0158064	CNX0715	Phospholipid Metabolism	CNX0718	Phospholipid Metabolism
51347	0.000177515	0.742471	Maleic acid	Myoinositol	0.742471	0.0191503	0.0159691	CNX0551	Fatty Acid Oxidation and Synthesis	CNX0592	Amino-Sugar, Galactose, & Non-Glucose Metabolism
47586	0.000179056	0.742191	L-Histidine	Sarcosine	0.742191	0.0192836	0.0160803	CNX0508	Histidine, Histamine, Carnosine Metabolism	CNX0820	SAM, SAH, Methionine, Cysteine, Glutathione Metabolism
36224	0.000182168	0.741632	Dimethyl-L-arginine	L-Glutamine	0.741632	0.0195519	0.016304	CNX0358	Nitric Oxide, Superoxide, Peroxide Metabolism	CNX0507	Bioamines and Neurotransmitter Metabolism
36230	0.000182168	0.741632	Dimethyl-L-arginine	L-Kynurenine	0.741632	0.0195519	0.016304	CNX0358	Nitric Oxide, Superoxide, Peroxide Metabolism	CNX0513	Tryptophan, Kynurenine, Serotonin, Melatonin Metabolism
27050	0.000183739	0.741353	Ceramide(d18:1/24:1)	Ceramide(d18:1/26:0 OH)	0.741353	0.019687	0.0164166	CNX0231	Ceramide Metabolism	CNX0235	Ceramide Metabolism
43313	0.000184362	0.741243	Histamine	PS(18:0/18:1(9Z))	0.741243	0.0197201	0.0164443	CNX0462	Histidine, Histamine, Carnosine Metabolism	CNX0790	Phospholipid Metabolism
56657	0.000185948	0.740965	PC(16:0/22:6)	PC(38:5)	0.740965	0.0198561	0.0165577	CNX0671	Phospholipid Metabolism	CNX0694	Phospholipid Metabolism
55390	0.000189159	0.740407	PA(16:0/16:1)	PA(18:0/16:1)	0.740407	0.0201648	0.0168151	CNX0659	Phospholipid Metabolism	CNX0654	Phospholipid Metabolism
56968	0.00019241	0.73985	PC(18:1(9Z)/18:1(9Z))	SM(d18:1/26:0)	0.73985	0.0204767	0.0170752	CNX0696	Phospholipid Metabolism	CNX0844	Sphingomyelin Metabolism
56691	0.000193075	0.739737	PC(16:0/22:6)	Propionylcarnitine	0.739737	0.0205128	0.0171053	CNX0671	Phospholipid Metabolism	CNX0774	Fatty Acid Oxidation and Synthesis
59398	0.000198055	0.738902	PE(38:4)	SM(d18:1/22:2)	0.738902	0.0210065	0.017517	CNX0710	Phospholipid Metabolism	CNX0842	Sphingomyelin Metabolism
214	0.000201429	0.738346	1-Methyladenosine	O-acetylserine	0.738346	0.0210805	0.0175787	CNX0001	Purine Metabolism	CNX0618	Microbiome Metabolism
21133	0.000201429	0.738346	Ceramide(d18:1/16:0)	Ceramide(d18:1/20:0)	0.738346	0.0210805	0.0175787	CNX0206	Ceramide Metabolism	CNX0218	Ceramide Metabolism
21713	0.000201429	0.738346	Ceramide(d18:1/16:1)	Ceramide(d18:1/20:0 OH)	0.738346	0.0210805	0.0175787	CNX0208	Ceramide Metabolism	CNX0217	Ceramide Metabolism
36499	0.000201429	0.738346	Dimethylglycine	O-acetylserine	0.738346	0.0210805	0.0175787	CNX0359	1-Carbon, Folate Metabolism	CNX0618	Microbiome Metabolism
48142	0.000201429	0.738346	L-Isoleucine	Ureidopropionic acid	0.738346	0.0210805	0.0175787	CNX0512	Branch Chain Amino Acid Metabolism	CNX0939	Pyrimidine Metabolism
53999	0.000201429	0.738346	Octadecanoylcarnitine	SM(d18:1/25:0) or SM(d18:1/24:1 OH)	0.738346	0.0210805	0.0175787	CNX0623	Fatty Acid Oxidation and Synthesis	CNX0861	Sphingomyelin Metabolism
59389	0.000201429	0.738346	PE(38:4)	SM(d18:1/20:0)	0.738346	0.0210805	0.0175787	CNX0710	Phospholipid Metabolism	CNX0839	Sphingomyelin Metabolism
63375	0.000201429	0.738346	SM(d18:1/26:0 OH)	SM(d18:1/26:0)	0.738346	0.0210805	0.0175787	CNX0862	Sphingomyelin Metabolism	CNX0844	Sphingomyelin Metabolism
55802	0.000203243	0.73805	PA(18:0/16:1)	PE(34:2)	0.73805	0.021235	0.0177075	CNX0654	Phospholipid Metabolism	CNX0706	Phospholipid Metabolism
56029	0.000207307	0.737397	PA(18:1/18:1)	PC(16:0/18:1)	0.737397	0.0216238	0.0180318	CNX0660	Phospholipid Metabolism	CNX0668	Phospholipid Metabolism
28838	0.000207927	0.737298	Ceramide(d18:1/26:1 OH)	PS(34:1)	0.737298	0.0216526	0.0180558	CNX0237	Ceramide Metabolism	CNX0785	Phospholipid Metabolism
22005	0.000209052	0.737119	Ceramide(d18:1/18:0 OH)	Ceramide(d18:1/20:1)	0.737119	0.0217338	0.0181235	CNX0211	Ceramide Metabolism	CNX0220	Ceramide Metabolism
60300	0.000210808	0.736842	PS(18:0/20:4(8Z,11Z,14Z,17Z))	SM(d18:1/26:0 OH)	0.736842	0.0218802	0.0182456	CNX0791	Phospholipid Metabolism	CNX0862	Sphingomyelin Metabolism
21998	0.000212069	0.736644	Ceramide(d18:1/18:0 OH)	Ceramide(d18:1/18:0)	0.736644	0.0219749	0.0183245	CNX0211	Ceramide Metabolism	CNX0212	Ceramide Metabolism
22864	0.000216925	0.735892	Ceramide(d18:1/18:1)	Ceramide(d18:1/20:0)	0.735892	0.0224412	0.0187133	CNX0214	Ceramide Metabolism	CNX0218	Ceramide Metabolism
1991	0.000218224	0.735693	2,3-Diphosphoglyceric acid	Orotidine monophosphate	0.735693	0.0225386	0.0187946	CNX0036	Glycolysis and Gluconeogenesis Metabolism	CNX0634	Pyrimidine Metabolism
7416	0.000218735	0.735615	3-Hydroxyhexanoylcarnitine	Hexanoylcarnitine	0.735615	0.0225544	0.0188078	CNX0056	Fatty Acid Oxidation and Synthesis	CNX0459	Fatty Acid Oxidation and Synthesis
122	0.000220557	0.735338	1-Methyladenosine	Dimethylglycine	0.735338	0.0225577	0.0188105	CNX0001	Purine Metabolism	CNX0359	1-Carbon, Folate Metabolism
12074	0.000220557	-0.735338	Adenosine	N-acetylputrescine	0.735338	0.0225577	0.0188105	CNX0116	Purine Metabolism	CNX0598	Polyamine Metabolism
13264	0.000220557	0.735338	Alanine	Dimethyl-L-arginine	0.735338	0.0225577	0.0188105	CNX0126	Amino Acid Metabolism (not otherwise covered)	CNX0358	Nitric Oxide, Superoxide, Peroxide Metabolism
21423	0.000220557	0.735338	Ceramide(d18:1/16:1 OH)	Ceramide(d18:1/20:0 OH)	0.735338	0.0225577	0.0188105	CNX0207	Ceramide Metabolism	CNX0217	Ceramide Metabolism
55559	0.000220042	0.735416	PA(16:1/16:1)	PI(16:0/16:0)	0.735416	0.0225577	0.0188105	CNX0652	Phospholipid Metabolism	CNX0738	Phospholipid Metabolism
11882	0.00022136	-0.735217	AICAR	Taurine	0.735217	0.0226031	0.0188484	CNX0125	Purine Metabolism	CNX0886	Taurine, Hypotaurine Metabolism
47173	0.000223719	0.734863	L-Glutamine	Phosphorylcholine	0.734863	0.0227702	0.0189877	CNX0507	Bioamines and Neurotransmitter Metabolism	CNX0737	Phospholipid Metabolism
49013	0.000223719	0.734863	L-Palmitoylcarnitine	Tiglylcarnitine	0.734863	0.0227702	0.0189877	CNX0517	Fatty Acid Oxidation and Synthesis	CNX0922	Branch Chain Amino Acid Metabolism
22874	0.000226922	0.734387	Ceramide(d18:1/18:1)	Ceramide(d18:1/24:0 OH)	0.734387	0.0230589	0.0192285	CNX0214	Ceramide Metabolism	CNX0229	Ceramide Metabolism
60910	0.0002288	0.734111	Phosphoenolpyruvic acid	Quinolinic Acid	0.734111	0.023175	0.0193253	CNX0735	Glycolysis and Gluconeogenesis Metabolism	CNX0807	Tryptophan, Kynurenine, Serotonin, Melatonin Metabolism
61892	0.0002288	0.734111	SM(d18:1/16:1)	SM(d18:1/16:2 OH)	0.734111	0.023175	0.0193253	CNX0831	Sphingomyelin Metabolism	CNX0848	Sphingomyelin Metabolism
59533	0.000230689	0.733835	PG(32:1)	PG(34:1)	0.733835	0.0233289	0.0194536	CNX0714	Phospholipid Metabolism	CNX0716	Phospholipid Metabolism
5049	0.000232068	0.733634	2-deoxyglucose-6-phosphate	Homovanillic acid	0.733634	0.0234307	0.0195385	CNX0021	Glycolysis and Gluconeogenesis Metabolism	CNX0465	Bioamines and Neurotransmitter Metabolism
12939	0.000233979	0.733358	Adipoylcarnitine	Decanoylcarnitine	0.733358	0.0235106	0.0196051	CNX0121	Fatty Acid Oxidation and Synthesis	CNX0318	Fatty Acid Oxidation and Synthesis
23721	0.000233979	0.733358	Ceramide(d18:1/20:0)	Ceramide(d18:1/22:0)	0.733358	0.0235106	0.0196051	CNX0218	Ceramide Metabolism	CNX0224	Ceramide Metabolism
56043	0.000233979	0.733358	PA(18:1/18:1)	PC(34:1)	0.733358	0.0235106	0.0196051	CNX0660	Phospholipid Metabolism	CNX0690	Phospholipid Metabolism
24293	0.000239258	0.732606	Ceramide(d18:1/20:1)	Ceramide(d18:1/24:2)	0.732606	0.0240027	0.0200155	CNX0220	Ceramide Metabolism	CNX0233	Ceramide Metabolism
23732	0.000241216	0.732331	Ceramide(d18:1/20:0)	Ceramide(d18:1/26:0 OH)	0.732331	0.0241224	0.0201153	CNX0218	Ceramide Metabolism	CNX0235	Ceramide Metabolism
24012	0.000241216	0.732331	Ceramide(d18:1/20:1 OH)	Ceramide(d18:1/24:2)	0.732331	0.0241224	0.0201153	CNX0219	Ceramide Metabolism	CNX0233	Ceramide Metabolism
32772	0.000247934	0.7314	Creatinine	Uric acid	0.7314	0.0247549	0.0206427	CNX0298	SAM, SAH, Methionine, Cysteine, Glutathione Metabolism	CNX0941	Purine Metabolism
36464	0.000250121	0.731102	Dimethylglycine	L-Kynurenine	0.731102	0.0249338	0.0207919	CNX0359	1-Carbon, Folate Metabolism	CNX0513	Tryptophan, Kynurenine, Serotonin, Melatonin Metabolism
1674	0.000252151	0.730827	15-HETE	PE(34:1)	0.730827	0.0249388	0.0207961	CNX0015	Eicosanoid and Resolvin Metabolism	CNX0705	Phospholipid Metabolism
6197	0.000252151	0.730827	3-Hydroxy-cis-5-tetradecenoylcarnitine	Pimelylcarnitine	0.730827	0.0249388	0.0207961	CNX0050	Fatty Acid Oxidation and Synthesis	CNX0759	Fatty Acid Oxidation and Synthesis
9952	0.000252151	-0.730827	5-HETE	Adenosine	0.730827	0.0249388	0.0207961	CNX0079	Eicosanoid and Resolvin Metabolism	CNX0116	Purine Metabolism
15605	0.000252151	0.730827	BMP(18:1/16:0)	PG(32:2)	0.730827	0.0249388	0.0207961	CNX0178	Phospholipid Metabolism	CNX0715	Phospholipid Metabolism
63204	0.000252151	0.730827	SM(d18:1/24:0 OH)	SM(d18:1/26:0 OH)	0.730827	0.0249388	0.0207961	CNX0859	Sphingomyelin Metabolism	CNX0862	Sphingomyelin Metabolism
10205	0.000255709	0.73035	5-HETE	Pyroglutamic acid	0.73035	0.0251155	0.0209435	CNX0079	Eicosanoid and Resolvin Metabolism	CNX0802	GABA, Glutamate, Arginine, Ornithine, Proline Metabolism
16216	0.000255709	0.73035	BMP(18:1/18:0)	PE(34:1)	0.73035	0.0251155	0.0209435	CNX0180	Phospholipid Metabolism	CNX0705	Phospholipid Metabolism
47441	0.000255931	0.73032	L-Histidine	L-Proline	0.73032	0.0251155	0.0209435	CNX0508	Histidine, Histamine, Carnosine Metabolism	CNX0519	GABA, Glutamate, Arginine, Ornithine, Proline Metabolism
63376	0.000255709	0.73035	SM(d18:1/26:0 OH)	SM(d18:1/26:1 OH)	0.73035	0.0251155	0.0209435	CNX0862	Sphingomyelin Metabolism	CNX0863	Sphingomyelin Metabolism
63438	0.000255709	0.73035	SM(d18:1/26:1 OH)	SM(d18:1/26:2 OH)	0.73035	0.0251155	0.0209435	CNX0863	Sphingomyelin Metabolism	CNX0864	Sphingomyelin Metabolism
55556	0.000258001	0.730045	PA(16:1/16:1)	PG(34:2)	0.730045	0.0252793	0.02108	CNX0652	Phospholipid Metabolism	CNX0717	Phospholipid Metabolism
33311	0.000259312	0.729872	Cytidine	Glycylproline	0.729872	0.0253683	0.0211542	CNX0307	Pyrimidine Metabolism	CNX0448	Gamma-Glutamyl and other Dipeptides
1679	0.000263507	0.729323	15-HETE	PE(38:4)	0.729323	0.0256195	0.0213637	CNX0015	Eicosanoid and Resolvin Metabolism	CNX0710	Phospholipid Metabolism
11107	0.000263507	0.729323	9-Decenoylcarnitine	N-oleoylethanolamine	0.729323	0.0256195	0.0213637	CNX0104	Fatty Acid Oxidation and Synthesis	CNX0600	Endocannabinoid Metabolism
22018	0.000263507	0.729323	Ceramide(d18:1/18:0 OH)	Ceramide(d18:1/25:0)	0.729323	0.0256195	0.0213637	CNX0211	Ceramide Metabolism	CNX0234	Ceramide Metabolism
34318	0.000262959	0.729395	DHC(18:1/16:0)	L-Histidine	0.729395	0.0256195	0.0213637	CNX0342	Glycosphingolipid Metabolism	CNX0508	Histidine, Histamine, Carnosine Metabolism
33350	0.000265076	0.72912	Cytidine	L-Proline	0.72912	0.0257324	0.0214579	CNX0307	Pyrimidine Metabolism	CNX0519	GABA, Glutamate, Arginine, Ornithine, Proline Metabolism
22591	0.000267205	0.728845	Ceramide(d18:1/18:1 OH)	Ceramide(d18:1/24:2 OH)	0.728845	0.0258992	0.0215969	CNX0213	Ceramide Metabolism	CNX0232	Ceramide Metabolism
38302	0.000268001	0.728743	GC(18:1/16:0)	L-Lysine	0.728743	0.0259364	0.021628	CNX0419	Glycosphingolipid Metabolism	CNX0515	Lysine Metabolism
2606	0.000273117	-0.728093	3-Aminoisobutyric acid	Gamma-glutamyl-Alanine	0.728093	0.0261602	0.0218146	CNX0019	Pyrimidine Metabolism	CNX0413	Gamma-Glutamyl and other Dipeptides
11387	0.000273117	0.728093	9-Hexadecenoylcarnitine	L-Acetylcarnitine	0.728093	0.0261602	0.0218146	CNX0106	Fatty Acid Oxidation and Synthesis	CNX0499	Fatty Acid Oxidation and Synthesis
20506	0.000273117	-0.728093	Carnosine	SM(d18:1/26:0)	0.728093	0.0261602	0.0218146	CNX0200	Histidine, Histamine, Carnosine Metabolism	CNX0844	Sphingomyelin Metabolism
23442	0.000275296	0.72782	Ceramide(d18:1/20:0 OH)	Ceramide(d18:1/23:0) or Ceramide(d18:1/22:1 OH)	0.72782	0.0261602	0.0218146	CNX0217	Ceramide Metabolism	CNX0228	Ceramide Metabolism
27074	0.000275296	0.72782	Ceramide(d18:1/24:1)	DHC(18:1/16:0)	0.72782	0.0261602	0.0218146	CNX0231	Ceramide Metabolism	CNX0342	Glycosphingolipid Metabolism
27653	0.000273117	0.728093	Ceramide(d18:1/24:2)	Histamine	0.728093	0.0261602	0.0218146	CNX0233	Ceramide Metabolism	CNX0462	Histidine, Histamine, Carnosine Metabolism
27860	0.000275296	0.72782	Ceramide(d18:1/25:0)	Ceramide(d18:1/26:1)	0.72782	0.0261602	0.0218146	CNX0234	Ceramide Metabolism	CNX0238	Ceramide Metabolism
35650	0.000273117	-0.728093	Deoxycholic acid	SM(d18:1/20:0 OH)	0.728093	0.0261602	0.0218146	CNX0326	Bile Salt Metabolism	CNX0852	Sphingomyelin Metabolism
56402	0.000274745	0.727889	PC(16:0/18:2)	PC(18:0/18:2)	0.727889	0.0261602	0.0218146	CNX0691	Phospholipid Metabolism	CNX0672	Phospholipid Metabolism
59534	0.000273117	0.728093	PG(32:1)	PG(34:2)	0.728093	0.0261602	0.0218146	CNX0714	Phospholipid Metabolism	CNX0717	Phospholipid Metabolism
62074	0.000275296	0.72782	SM(d18:1/16:0 OH)	SM(d18:1/16:1 OH)	0.72782	0.0261602	0.0218146	CNX0846	Sphingomyelin Metabolism	CNX0847	Sphingomyelin Metabolism
62566	0.000275296	0.72782	SM(d18:1/18:1(9Z))	Trimethylamine-N-oxide	0.72782	0.0261602	0.0218146	CNX0837	Sphingomyelin Metabolism	CNX0930	Microbiome Metabolism
4221	0.00027914	0.727341	2-Octenoylcarnitine	3, 5-Tetradecadiencarnitine	0.727341	0.026406	0.0220195	CNX0032	Fatty Acid Oxidation and Synthesis	CNX0067	Fatty Acid Oxidation and Synthesis
7482	0.00027914	0.727341	3-Hydroxyhexanoylcarnitine	Octanoylcarnitine	0.727341	0.026406	0.0220195	CNX0056	Fatty Acid Oxidation and Synthesis	CNX0624	Fatty Acid Oxidation and Synthesis
24294	0.00027914	0.727341	Ceramide(d18:1/20:1)	Ceramide(d18:1/25:0)	0.727341	0.026406	0.0220195	CNX0220	Ceramide Metabolism	CNX0234	Ceramide Metabolism
12625	0.00027997	0.727239	Adenosine triphosphate	Deoxyguanosine diphosphate	0.727239	0.0264448	0.0220519	CNX0118	Purine Metabolism	CNX0340	Purine Metabolism
159	0.000287533	0.726316	1-Methyladenosine	Hydroxyproline	0.726316	0.0268771	0.0224124	CNX0001	Purine Metabolism	CNX0475	Vitamin C (Ascorbate) Metabolism
11572	0.000287533	0.726316	9-Hexadecenoylcarnitine	Uridine	0.726316	0.0268771	0.0224124	CNX0106	Fatty Acid Oxidation and Synthesis	CNX0942	Pyrimidine Metabolism
21126	0.000287533	0.726316	Ceramide(d18:1/16:0)	Ceramide(d18:1/16:1)	0.726316	0.0268771	0.0224124	CNX0206	Ceramide Metabolism	CNX0208	Ceramide Metabolism
22015	0.000287533	0.726316	Ceramide(d18:1/18:0 OH)	Ceramide(d18:1/24:1)	0.726316	0.0268771	0.0224124	CNX0211	Ceramide Metabolism	CNX0231	Ceramide Metabolism
24017	0.000287533	0.726316	Ceramide(d18:1/20:1 OH)	Ceramide(d18:1/26:1)	0.726316	0.0268771	0.0224124	CNX0219	Ceramide Metabolism	CNX0238	Ceramide Metabolism
26237	0.000287533	0.726316	Ceramide(d18:1/23:0) or Ceramide(d18:1/22:1 OH)	Ceramide(d18:1/26:1)	0.726316	0.0268771	0.0224124	CNX0228	Ceramide Metabolism	CNX0238	Ceramide Metabolism
38353	0.000285276	0.726589	GC(18:1/16:0)	PC(16:0/16:0)	0.726589	0.0268771	0.0224124	CNX0419	Glycosphingolipid Metabolism	CNX0667	Phospholipid Metabolism
940	0.000289242	0.72611	11-HETE	PA(18:0/16:1)	0.72611	0.0269171	0.0224457	CNX0009	Eicosanoid and Resolvin Metabolism	CNX0654	Phospholipid Metabolism
49368	0.000289242	0.72611	L-Serine	L-Threonine	0.72611	0.0269171	0.0224457	CNX0520	1-Carbon, Folate Metabolism	CNX0521	Amino Acid Metabolism (not otherwise covered)
57845	0.000289242	0.72611	PC(32:2)	SM(d18:1/24:2)	0.72611	0.0269171	0.0224457	CNX0689	Phospholipid Metabolism	CNX0832	Sphingomyelin Metabolism
13025	0.000291526	0.725837	Adipoylcarnitine	Malonylcarnitine	0.725837	0.0270497	0.0225563	CNX0121	Fatty Acid Oxidation and Synthesis	CNX0555	Fatty Acid Oxidation and Synthesis
27921	0.000291526	0.725837	Ceramide(d18:1/25:0)	Histamine	0.725837	0.0270497	0.0225563	CNX0234	Ceramide Metabolism	CNX0462	Histidine, Histamine, Carnosine Metabolism
21846	0.000295569	0.725358	Ceramide(d18:1/16:1)	Myristoylcarnitine	0.725358	0.0273443	0.022802	CNX0208	Ceramide Metabolism	CNX0593	Fatty Acid Oxidation and Synthesis
61128	0.000295569	0.725358	Plasmalogen(20:4/p18:1)	Plasmalogen(p16:0/20:4)	0.725358	0.0273443	0.022802	CNX0697	Plasmalogen Metabolism	CNX0647	Plasmalogen Metabolism
8484	0.000300231	0.724812	3-Hydroxyoleoylcarnitine	Octanoylcarnitine	0.724812	0.0276133	0.0230263	CNX0061	Fatty Acid Oxidation and Synthesis	CNX0624	Fatty Acid Oxidation and Synthesis
36184	0.000300231	0.724812	Dimethyl-L-arginine	GC(18:1/24:1)	0.724812	0.0276133	0.0230263	CNX0358	Nitric Oxide, Superoxide, Peroxide Metabolism	CNX0423	Glycosphingolipid Metabolism
37131	0.000300231	0.724812	Dodecenoylcarnitine	Hexanoylcarnitine	0.724812	0.0276133	0.0230263	CNX0369	Fatty Acid Oxidation and Synthesis	CNX0459	Fatty Acid Oxidation and Synthesis
59580	0.000300231	0.724812	PG(32:1)	SM(d18:1/20:2)	0.724812	0.0276133	0.0230263	CNX0714	Phospholipid Metabolism	CNX0840	Sphingomyelin Metabolism
59441	0.000302016	0.724605	PE(38:5)	PG(34:2)	0.724605	0.027737	0.0231295	CNX0711	Phospholipid Metabolism	CNX0717	Phospholipid Metabolism
62593	0.000304379	0.724333	SM(d18:1/18:2 OH)	SM(d18:1/24:2 OH)	0.724333	0.0279134	0.0232765	CNX0851	Sphingomyelin Metabolism	CNX0860	Sphingomyelin Metabolism
11431	0.000313403	0.723308	9-Hexadecenoylcarnitine	N-oleoylethanolamine	0.723308	0.028616	0.0238624	CNX0106	Fatty Acid Oxidation and Synthesis	CNX0600	Endocannabinoid Metabolism
22011	0.000313403	0.723308	Ceramide(d18:1/18:0 OH)	Ceramide(d18:1/22:2)	0.723308	0.028616	0.0238624	CNX0211	Ceramide Metabolism	CNX0227	Ceramide Metabolism
25728	0.000313403	0.723308	Ceramide(d18:1/22:2 OH)	GC(18:1/24:0)	0.723308	0.028616	0.0238624	CNX0226	Ceramide Metabolism	CNX0422	Glycosphingolipid Metabolism
5225	0.000315265	0.7231	2-deoxyglucose-6-phosphate	Shikimate-3-phosphate	0.7231	0.0287028	0.0239348	CNX0021	Glycolysis and Gluconeogenesis Metabolism	CNX0827	Microbiome Metabolism
9130	0.000315265	0.7231	4-Hydroxyphenyllactic acid	Malic acid	0.7231	0.0287028	0.0239348	CNX0073	Microbiome Metabolism	CNX0552	Krebs Cycle
39037	0.000317711	0.722828	GC(18:1/24:1)	PC(30:0)	0.722828	0.0288422	0.024051	CNX0423	Glycosphingolipid Metabolism	CNX0685	Phospholipid Metabolism
58607	0.000317711	0.722828	PE (18:0/18:0)	SM(d18:1/22:0)	0.722828	0.0288422	0.024051	CNX1005	Phospholipid Metabolism	CNX0866	Sphingomyelin Metabolism
62488	0.000323029	0.722243	SM(d18:1/18:1 OH)	SM(d18:1/24:0)	0.722243	0.0292827	0.0244184	CNX0850	Sphingomyelin Metabolism	CNX0843	Sphingomyelin Metabolism
3844	0.000324945	-0.722034	2-Ketobutyric acid	Saccharopine	0.722034	0.0293719	0.0244928	CNX0028	SAM, SAH, Methionine, Cysteine, Glutathione Metabolism	CNX0818	Lysine Metabolism
10247	0.000324562	0.722076	5-HETE	Saccharopine	0.722076	0.0293719	0.0244928	CNX0079	Eicosanoid and Resolvin Metabolism	CNX0818	Lysine Metabolism
11112	0.000327066	0.721805	9-Decenoylcarnitine	Octanoylcarnitine	0.721805	0.0293949	0.0245119	CNX0104	Fatty Acid Oxidation and Synthesis	CNX0624	Fatty Acid Oxidation and Synthesis
11968	0.000327066	0.721805	Adenosine	CoQ10H2	0.721805	0.0293949	0.0245119	CNX0116	Purine Metabolism	CNX0293	Ubiquinone and Dolichol Metabolism
34275	0.000327066	0.721805	DHC(18:1/16:0)	GC(18:1/24:0)	0.721805	0.0293949	0.0245119	CNX0342	Glycosphingolipid Metabolism	CNX0422	Glycosphingolipid Metabolism
37031	0.000327066	0.721805	Dodecanoylcarnitine	Pimelylcarnitine	0.721805	0.0293949	0.0245119	CNX0368	Fatty Acid Oxidation and Synthesis	CNX0759	Fatty Acid Oxidation and Synthesis
28698	0.000331539	0.721324	Ceramide(d18:1/26:1 OH)	GC(18:1/24:0)	0.721324	0.0297121	0.0247764	CNX0237	Ceramide Metabolism	CNX0422	Glycosphingolipid Metabolism
35713	0.000331539	0.721324	Deoxyguanosine diphosphate	GC(18:1/24:1)	0.721324	0.0297121	0.0247764	CNX0340	Purine Metabolism	CNX0423	Glycosphingolipid Metabolism
1093	0.000341233	0.720301	12-HETE	5-HETE	0.720301	0.0301943	0.0251786	CNX0010	Eicosanoid and Resolvin Metabolism	CNX0079	Eicosanoid and Resolvin Metabolism
22013	0.000341233	0.720301	Ceramide(d18:1/18:0 OH)	Ceramide(d18:1/24:0 OH)	0.720301	0.0301943	0.0251786	CNX0211	Ceramide Metabolism	CNX0229	Ceramide Metabolism
22578	0.000341233	0.720301	Ceramide(d18:1/18:1 OH)	Ceramide(d18:1/20:0)	0.720301	0.0301943	0.0251786	CNX0213	Ceramide Metabolism	CNX0218	Ceramide Metabolism
27630	0.000338642	0.720572	Ceramide(d18:1/24:2)	GC(18:1/16:0)	0.720572	0.0301943	0.0251786	CNX0233	Ceramide Metabolism	CNX0419	Glycosphingolipid Metabolism
34604	0.000341233	0.720301	Decanoylcarnitine	Oleoylcarnitine	0.720301	0.0301943	0.0251786	CNX0318	Fatty Acid Oxidation and Synthesis	CNX0631	Fatty Acid Oxidation and Synthesis
35240	0.000341233	-0.720301	Deoxyadenosine monophosphate	Gamma-glutamyl-Alanine	0.720301	0.0301943	0.0251786	CNX0324	Purine Metabolism	CNX0413	Gamma-Glutamyl and other Dipeptides
46155	0.000341233	0.720301	L-Asparagine	L-Threonine	0.720301	0.0301943	0.0251786	CNX0501	Amino Acid Metabolism (not otherwise covered)	CNX0521	Amino Acid Metabolism (not otherwise covered)
47101	0.000340652	0.720361	L-Glutamine	N-Acetylornithine	0.720361	0.0301943	0.0251786	CNX0507	Bioamines and Neurotransmitter Metabolism	CNX0597	GABA, Glutamate, Arginine, Ornithine, Proline Metabolism
63378	0.000341233	0.720301	SM(d18:1/26:0 OH)	SM(d18:1/26:2)	0.720301	0.0301943	0.0251786	CNX0862	Sphingomyelin Metabolism	CNX0845	Sphingomyelin Metabolism
19411	0.000345875	-0.71982	CL(18:2/18:2/18:2/18:2)	Deoxycholic acid	0.71982	0.0305194	0.0254496	CNX0273	Cardiolipin Metabolism	CNX0326	Bile Salt Metabolism
52727	0.000345875	0.71982	N-Acetyl-L-aspartic acid	cis-aconitic acid	0.71982	0.0305194	0.0254496	CNX0595	Bioamines and Neurotransmitter Metabolism	CNX0259	Krebs Cycle
60163	0.000347342	0.719669	PS(18:0/18:1(9Z))	PS(34:1)	0.719669	0.030606	0.0255218	CNX0790	Phospholipid Metabolism	CNX0785	Phospholipid Metabolism
54287	0.000348362	0.719564	Octulose-monophosphate	Shikimate-3-phosphate	0.719564	0.030653	0.025561	CNX0627	Pentose Phosphate, Gluconate Metabolism	CNX0827	Microbiome Metabolism
28699	0.00035324	0.719067	Ceramide(d18:1/26:1 OH)	GC(18:1/24:1)	0.719067	0.0310388	0.0258828	CNX0237	Ceramide Metabolism	CNX0423	Glycosphingolipid Metabolism
10728	0.000355919	-0.718797	7-Methylguanosine	Hydroxycholesterol species	0.718797	0.0311873	0.0260066	CNX0096	Purine Metabolism	CNX0044	Cholesterol, Cortisol, Non-Gonadal Steroid Metabolism
34764	0.000355919	0.718797	Dehydroascorbic acid	Glutaconic acid	0.718797	0.0311873	0.0260066	CNX0994	Vitamin C (Ascorbate) Metabolism	CNX0436	Pentose Phosphate, Gluconate Metabolism
2604	0.000360737	0.718315	3-Aminoisobutyric acid	GC(18:1/24:1)	0.718315	0.0315217	0.0262855	CNX0019	Pyrimidine Metabolism	CNX0423	Glycosphingolipid Metabolism
36225	0.000360737	0.718315	Dimethyl-L-arginine	L-Glutarylcarnitine	0.718315	0.0315217	0.0262855	CNX0358	Nitric Oxide, Superoxide, Peroxide Metabolism	CNX0437	Fatty Acid Oxidation and Synthesis
3880	0.000365615	-0.717833	2-Methylcitric acid	3-Hydroxyhexadecenoylcarnitine	0.717833	0.0318596	0.0265672	CNX0031	Krebs Cycle	CNX0055	Fatty Acid Oxidation and Synthesis
21711	0.000365613	0.717833	Ceramide(d18:1/16:1)	Ceramide(d18:1/18:1)	0.717833	0.0318596	0.0265672	CNX0208	Ceramide Metabolism	CNX0214	Ceramide Metabolism
60035	0.000366696	0.717727	PG(36:2)	SM(d18:1/22:2)	0.717727	0.0319097	0.026609	CNX0719	Phospholipid Metabolism	CNX0842	Sphingomyelin Metabolism
34375	0.000371141	0.717293	DHC(18:1/16:0)	PC(16:0/16:0)	0.717293	0.0320746	0.0267465	CNX0342	Glycosphingolipid Metabolism	CNX0667	Phospholipid Metabolism
38626	0.000371141	0.717293	GC(18:1/22:0)	Phosphorylcholine	0.717293	0.0320746	0.0267465	CNX0421	Glycosphingolipid Metabolism	CNX0737	Phospholipid Metabolism
40497	0.000371141	-0.717293	Glyceric acid	L-Cystine	0.717293	0.0320746	0.0267465	CNX0440	Glycolysis and Gluconeogenesis Metabolism	CNX0505	SAM, SAH, Methionine, Cysteine, Glutathione Metabolism
54921	0.000371141	-0.717293	Oxalic acid	Purine	0.717293	0.0320746	0.0267465	CNX0636	Peroxisomal Metabolism	CNX0793	Purine Metabolism
55178	0.000369369	0.717466	Oxoglutaric acid	Phenylpropiolic acid	0.717466	0.0320746	0.0267465	CNX0639	Krebs Cycle	CNX0730	Microbiome Metabolism
55547	0.000371647	0.717244	PA(16:1/16:1)	PE(34:2)	0.717244	0.0320746	0.0267465	CNX0652	Phospholipid Metabolism	CNX0706	Phospholipid Metabolism
15658	0.000373336	0.717081	BMP(18:1/16:0)	SM(d18:1/22:2)	0.717081	0.0320886	0.0267582	CNX0178	Phospholipid Metabolism	CNX0842	Sphingomyelin Metabolism
22876	0.000373336	0.717081	Ceramide(d18:1/18:1)	Ceramide(d18:1/24:1)	0.717081	0.0320886	0.0267582	CNX0214	Ceramide Metabolism	CNX0231	Ceramide Metabolism
56659	0.000372744	0.717138	PC(16:0/22:6)	PE (18:0/18:0)	0.717138	0.0320886	0.0267582	CNX0671	Phospholipid Metabolism	CNX1005	Phospholipid Metabolism
2615	0.000376139	-0.716811	3-Aminoisobutyric acid	Glycocholic acid	0.716811	0.0322415	0.0268857	CNX0019	Pyrimidine Metabolism	CNX0446	Bile Salt Metabolism
48601	0.000376139	0.716811	L-Lysine	Phosphorylcholine	0.716811	0.0322415	0.0268857	CNX0515	Lysine Metabolism	CNX0737	Phospholipid Metabolism
24286	0.000384048	0.716059	Ceramide(d18:1/20:1)	Ceramide(d18:1/22:2 OH)	0.716059	0.0328301	0.0273765	CNX0220	Ceramide Metabolism	CNX0226	Ceramide Metabolism
38723	0.000384048	0.716059	GC(18:1/24:0)	Histamine	0.716059	0.0328301	0.0273765	CNX0422	Glycosphingolipid Metabolism	CNX0462	Histidine, Histamine, Carnosine Metabolism
22293	0.000386321	0.715845	Ceramide(d18:1/18:0)	Ceramide(d18:1/20:1)	0.715845	0.032941	0.0274689	CNX0212	Ceramide Metabolism	CNX0220	Ceramide Metabolism
27613	0.000386913	0.715789	Ceramide(d18:1/24:2)	DHC(18:1/16:0)	0.715789	0.032941	0.0274689	CNX0233	Ceramide Metabolism	CNX0342	Glycosphingolipid Metabolism
28125	0.000386913	0.715789	Ceramide(d18:1/26:0 OH)	Ceramide(d18:1/26:0)	0.715789	0.032941	0.0274689	CNX0235	Ceramide Metabolism	CNX0236	Ceramide Metabolism
21130	0.0003892	0.715576	Ceramide(d18:1/16:0)	Ceramide(d18:1/18:1)	0.715576	0.0330463	0.0275568	CNX0206	Ceramide Metabolism	CNX0214	Ceramide Metabolism
23002	0.0003892	0.715576	Ceramide(d18:1/18:1)	N-oleoylethanolamine	0.715576	0.0330463	0.0275568	CNX0214	Ceramide Metabolism	CNX0600	Endocannabinoid Metabolism
5726	0.000392098	0.715307	3, 5-Tetradecadiencarnitine	Hexanoylcarnitine	0.715307	0.0331583	0.0276502	CNX0067	Fatty Acid Oxidation and Synthesis	CNX0459	Fatty Acid Oxidation and Synthesis
16530	0.000392098	0.715307	BMP(18:1/18:2)	PE(38:5)	0.715307	0.0331583	0.0276502	CNX0182	Phospholipid Metabolism	CNX0711	Phospholipid Metabolism
49020	0.000392098	0.715307	L-Palmitoylcarnitine	Uridine	0.715307	0.0331583	0.0276502	CNX0517	Fatty Acid Oxidation and Synthesis	CNX0942	Pyrimidine Metabolism
47536	0.000394413	0.715093	L-Histidine	Phosphorylcholine	0.715093	0.0333094	0.0277762	CNX0508	Histidine, Histamine, Carnosine Metabolism	CNX0737	Phospholipid Metabolism
58862	0.000400291	0.714554	PE(34:1)	PG(34:2)	0.714554	0.0337154	0.0281147	CNX0705	Phospholipid Metabolism	CNX0717	Phospholipid Metabolism
60960	0.000400291	-0.714554	Phosphoenolpyruvic acid	Taurochenodesoxycholic acid	0.714554	0.0337154	0.0281147	CNX0735	Glycolysis and Gluconeogenesis Metabolism	CNX0887	Bile Salt Metabolism
22593	0.000403253	0.714286	Ceramide(d18:1/18:1 OH)	Ceramide(d18:1/25:0)	0.714286	0.0339195	0.0282849	CNX0213	Ceramide Metabolism	CNX0234	Ceramide Metabolism
55814	0.000405634	0.714071	PA(18:0/16:1)	PI(16:0/16:0)	0.714071	0.0340743	0.028414	CNX0654	Phospholipid Metabolism	CNX0738	Phospholipid Metabolism
2924	0.000408629	-0.713802	2-Arachidonylglycerol	Cortisone	0.713802	0.0340986	0.0284343	CNX0020	Endocannabinoid Metabolism	CNX0296	Cholesterol, Cortisol, Non-Gonadal Steroid Metabolism
24296	0.000408629	0.713802	Ceramide(d18:1/20:1)	Ceramide(d18:1/26:0)	0.713802	0.0340986	0.0284343	CNX0220	Ceramide Metabolism	CNX0236	Ceramide Metabolism
25687	0.000408629	0.713802	Ceramide(d18:1/22:2 OH)	Ceramide(d18:1/26:1 OH)	0.713802	0.0340986	0.0284343	CNX0226	Ceramide Metabolism	CNX0237	Ceramide Metabolism
47223	0.000408629	0.713802	L-Glutamine	Sarcosine	0.713802	0.0340986	0.0284343	CNX0507	Bioamines and Neurotransmitter Metabolism	CNX0820	SAM, SAH, Methionine, Cysteine, Glutathione Metabolism
57286	0.000408629	0.713802	PC(20:5/P-16:0)	SM(d18:1/26:1)	0.713802	0.0340986	0.0284343	CNX0676	Plasmalogen Metabolism	CNX0833	Sphingomyelin Metabolism
16585	0.000414069	0.713318	BMP(18:1/18:2)	SM(d18:1/22:2)	0.713318	0.0344613	0.0287367	CNX0182	Phospholipid Metabolism	CNX0842	Sphingomyelin Metabolism
49297	0.000414069	0.713318	L-Proline	Purine	0.713318	0.0344613	0.0287367	CNX0519	GABA, Glutamate, Arginine, Ornithine, Proline Metabolism	CNX0793	Purine Metabolism
56371	0.000417115	0.71305	PC(16:0/18:1)	SM(d18:1/26:2)	0.71305	0.0346689	0.0289099	CNX0668	Phospholipid Metabolism	CNX0845	Sphingomyelin Metabolism
10692	0.000420175	0.712782	7-Methylguanosine	Dimethyl-L-arginine	0.712782	0.0346945	0.0289312	CNX0096	Purine Metabolism	CNX0358	Nitric Oxide, Superoxide, Peroxide Metabolism
22587	0.000420175	0.712782	Ceramide(d18:1/18:1 OH)	Ceramide(d18:1/23:0) or Ceramide(d18:1/22:1 OH)	0.712782	0.0346945	0.0289312	CNX0213	Ceramide Metabolism	CNX0228	Ceramide Metabolism
27632	0.000420175	0.712782	Ceramide(d18:1/24:2)	GC(18:1/24:0)	0.712782	0.0346945	0.0289312	CNX0233	Ceramide Metabolism	CNX0422	Glycosphingolipid Metabolism
34481	0.000420175	0.712782	DHC(18:1/16:0)	THC 18:1/24:1	0.712782	0.0346945	0.0289312	CNX0342	Glycosphingolipid Metabolism	CNX0906	Glycosphingolipid Metabolism
59535	0.000420175	0.712782	PG(32:1)	PG(36:1)	0.712782	0.0346945	0.0289312	CNX0714	Phospholipid Metabolism	CNX0718	Phospholipid Metabolism
26325	0.000437699	0.711278	Ceramide(d18:1/23:0) or Ceramide(d18:1/22:1 OH)	L-Lactic acid	0.711278	0.0360469	0.0300589	CNX0228	Ceramide Metabolism	CNX0514	Glycolysis and Gluconeogenesis Metabolism
59151	0.000437699	0.711278	PE(36:2)	PE(38:4)	0.711278	0.0360469	0.0300589	CNX0708	Phospholipid Metabolism	CNX0710	Phospholipid Metabolism
5070	0.000440281	0.711061	2-deoxyglucose-6-phosphate	L-Homoserine	0.711061	0.0362122	0.0301968	CNX0021	Glycolysis and Gluconeogenesis Metabolism	CNX0511	SAM, SAH, Methionine, Cysteine, Glutathione Metabolism
1465	0.000443476	0.710794	15-HETE	BMP(18:1/18:0)	0.710794	0.0363801	0.0303368	CNX0015	Eicosanoid and Resolvin Metabolism	CNX0180	Phospholipid Metabolism
13320	0.000443476	-0.710794	Alanine	L-Homoserine	0.710794	0.0363801	0.0303368	CNX0126	Amino Acid Metabolism (not otherwise covered)	CNX0511	SAM, SAH, Methionine, Cysteine, Glutathione Metabolism
55672	0.000444783	0.710685	PA(16:1/18:1)	PE(32:1)	0.710685	0.0363925	0.0303471	CNX0653	Phospholipid Metabolism	CNX0703	Phospholipid Metabolism
62328	0.000444783	0.710685	SM(d18:1/16:2)	SM(d18:1/24:2 OH)	0.710685	0.0363925	0.0303471	CNX0836	Sphingomyelin Metabolism	CNX0860	Sphingomyelin Metabolism
12949	0.000452573	0.710041	Adipoylcarnitine	Dodecanoylcarnitine	0.710041	0.0368662	0.0307422	CNX0121	Fatty Acid Oxidation and Synthesis	CNX0368	Fatty Acid Oxidation and Synthesis
15649	0.000455839	0.709774	BMP(18:1/16:0)	SM(d18:1/20:0)	0.709774	0.0368662	0.0307422	CNX0178	Phospholipid Metabolism	CNX0839	Sphingomyelin Metabolism
26236	0.000452573	0.710041	Ceramide(d18:1/23:0) or Ceramide(d18:1/22:1 OH)	Ceramide(d18:1/26:1 OH)	0.710041	0.0368662	0.0307422	CNX0228	Ceramide Metabolism	CNX0237	Ceramide Metabolism
48679	0.000455839	0.709774	L-Methionine	L-Phenylalanine	0.709774	0.0368662	0.0307422	CNX0516	SAM, SAH, Methionine, Cysteine, Glutathione Metabolism	CNX0518	Tyrosine and Phenylalanine Metabolism
49132	0.000455839	0.709774	L-Phenylalanine	Riboflavin	0.709774	0.0368662	0.0307422	CNX0518	Tyrosine and Phenylalanine Metabolism	CNX0812	Vitamin B2 (Riboflavin) Metabolism
53175	0.000455839	0.709774	N-acetylserine	O-acetylserine	0.709774	0.0368662	0.0307422	CNX0599	Microbiome Metabolism	CNX0618	Microbiome Metabolism
55181	0.000455237	-0.709824	Oxoglutaric acid	Pimelylcarnitine	0.709824	0.0368662	0.0307422	CNX0639	Krebs Cycle	CNX0759	Fatty Acid Oxidation and Synthesis
59157	0.000455839	0.709774	PE(36:2)	PG(36:1)	0.709774	0.0368662	0.0307422	CNX0708	Phospholipid Metabolism	CNX0718	Phospholipid Metabolism
59344	0.000455839	0.709774	PE(38:4)	PG(32:1)	0.709774	0.0368662	0.0307422	CNX0710	Phospholipid Metabolism	CNX0714	Phospholipid Metabolism
16272	0.000461827	0.709289	BMP(18:1/18:0)	SM(d18:1/20:2)	0.709289	0.0371597	0.0309869	CNX0180	Phospholipid Metabolism	CNX0840	Sphingomyelin Metabolism
38346	0.000461827	0.709289	GC(18:1/16:0)	PA(16:0/16:0)	0.709289	0.0371597	0.0309869	CNX0419	Glycosphingolipid Metabolism	CNX0658	Phospholipid Metabolism
38747	0.000461827	-0.709289	GC(18:1/24:0)	L-Homoserine	0.709289	0.0371597	0.0309869	CNX0422	Glycosphingolipid Metabolism	CNX0511	SAM, SAH, Methionine, Cysteine, Glutathione Metabolism
58956	0.000461827	0.709289	PE(34:2)	PE(38:4)	0.709289	0.0371597	0.0309869	CNX0706	Phospholipid Metabolism	CNX0710	Phospholipid Metabolism
43863	0.000465304	0.70901	Homovanillic acid	Octulose-monophosphate	0.70901	0.0373917	0.0311804	CNX0465	Bioamines and Neurotransmitter Metabolism	CNX0627	Pentose Phosphate, Gluconate Metabolism
35755	0.000465915	0.708961	Deoxyguanosine diphosphate	L-Histidine	0.708961	0.0373931	0.0311815	CNX0340	Purine Metabolism	CNX0508	Histidine, Histamine, Carnosine Metabolism
25634	0.000467885	0.708804	Ceramide(d18:1/22:1)	SM(d18:1/22:0)	0.708804	0.0374557	0.0312337	CNX0225	Ceramide Metabolism	CNX0866	Sphingomyelin Metabolism
47983	0.000467885	0.708804	L-Isoleucine	L-Valine	0.708804	0.0374557	0.0312337	CNX0512	Branch Chain Amino Acid Metabolism	CNX0524	Branch Chain Amino Acid Metabolism
198	0.000470635	0.708585	1-Methyladenosine	Maleic acid	0.708585	0.0375178	0.0312855	CNX0001	Purine Metabolism	CNX0551	Fatty Acid Oxidation and Synthesis
1107	0.000474615	0.708271	12-HETE	Arachidonic Acid	0.708271	0.0375178	0.0312855	CNX0010	Eicosanoid and Resolvin Metabolism	CNX0149	Eicosanoid and Resolvin Metabolism
12194	0.000471242	-0.708537	Adenosine	Saccharopine	0.708537	0.0375178	0.0312855	CNX0116	Purine Metabolism	CNX0818	Lysine Metabolism
13318	0.000474013	0.708318	Alanine	L-Histidine	0.708318	0.0375178	0.0312855	CNX0126	Amino Acid Metabolism (not otherwise covered)	CNX0508	Histidine, Histamine, Carnosine Metabolism
16580	0.000474615	0.708271	BMP(18:1/18:2)	SM(d18:1/20:2)	0.708271	0.0375178	0.0312855	CNX0182	Phospholipid Metabolism	CNX0840	Sphingomyelin Metabolism
38253	0.000471242	0.708537	GC(18:1/16:0)	GC(18:1/24:0)	0.708537	0.0375178	0.0312855	CNX0419	Glycosphingolipid Metabolism	CNX0422	Glycosphingolipid Metabolism
39018	0.000474615	0.708271	GC(18:1/24:1)	PA(16:0/16:0)	0.708271	0.0375178	0.0312855	CNX0423	Glycosphingolipid Metabolism	CNX0658	Phospholipid Metabolism
59346	0.000474615	0.708271	PE(38:4)	PG(34:1)	0.708271	0.0375178	0.0312855	CNX0710	Phospholipid Metabolism	CNX0716	Phospholipid Metabolism
59348	0.000474615	0.708271	PE(38:4)	PG(36:1)	0.708271	0.0375178	0.0312855	CNX0710	Phospholipid Metabolism	CNX0718	Phospholipid Metabolism
61461	0.000474615	0.708271	Purine	Sarcosine	0.708271	0.0375178	0.0312855	CNX0793	Purine Metabolism	CNX0820	SAM, SAH, Methionine, Cysteine, Glutathione Metabolism
56611	0.000477408	0.708051	PC(16:0/20:4)	SM(d18:1/26:0)	0.708051	0.0376913	0.0314301	CNX0670	Phospholipid Metabolism	CNX0844	Sphingomyelin Metabolism
22307	0.000487095	0.707299	Ceramide(d18:1/18:0)	Ceramide(d18:1/26:0 OH)	0.707299	0.0384079	0.0320278	CNX0212	Ceramide Metabolism	CNX0235	Ceramide Metabolism
5953	0.000490561	0.707033	3-Hydroxy-cis-5-tetradecenoylcarnitine	Adipoylcarnitine	0.707033	0.0385847	0.0321751	CNX0050	Fatty Acid Oxidation and Synthesis	CNX0121	Fatty Acid Oxidation and Synthesis
12152	0.000490561	-0.707033	Adenosine	Pyroglutamic acid	0.707033	0.0385847	0.0321751	CNX0116	Purine Metabolism	CNX0802	GABA, Glutamate, Arginine, Ornithine, Proline Metabolism
45686	0.000492003	0.706922	Isovalerylcarnitine	Propionylcarnitine	0.706922	0.0386499	0.0322295	CNX0493	Branch Chain Amino Acid Metabolism	CNX0774	Fatty Acid Oxidation and Synthesis
6268	0.000494044	0.706767	3-Hydroxy-cis-5-tetradecenoylcarnitine	Uridine	0.706767	0.0386655	0.0322426	CNX0050	Fatty Acid Oxidation and Synthesis	CNX0942	Pyrimidine Metabolism
45803	0.000494044	-0.706767	Ketoleucine	Niacinamide	0.706767	0.0386655	0.0322426	CNX0496	Branch Chain Amino Acid Metabolism	CNX0610	Vitamin B3 (Niacin, NAD+) Metabolism
55546	0.000493443	0.706813	PA(16:1/16:1)	PE(34:1)	0.706813	0.0386655	0.0322426	CNX0652	Phospholipid Metabolism	CNX0705	Phospholipid Metabolism
2648	0.000496951	-0.706546	3-Aminoisobutyric acid	L-Homoserine	0.706546	0.0387967	0.0323519	CNX0019	Pyrimidine Metabolism	CNX0511	SAM, SAH, Methionine, Cysteine, Glutathione Metabolism
14926	0.000496948	0.706546	Arginine	N-Acetylornithine	0.706546	0.0387967	0.0323519	CNX0151	GABA, Glutamate, Arginine, Ornithine, Proline Metabolism	CNX0597	GABA, Glutamate, Arginine, Ornithine, Proline Metabolism
21190	0.00050047	0.706281	Ceramide(d18:1/16:0)	GC(18:1/16:0)	0.706281	0.039023	0.0325407	CNX0206	Ceramide Metabolism	CNX0419	Glycosphingolipid Metabolism
29684	0.000510549	0.705528	Chenodeoxyglycocholic acid	Saccharopine	0.705528	0.0397106	0.0331141	CNX0243	Bile Salt Metabolism	CNX0818	Lysine Metabolism
58700	0.000510549	-0.705528	PE(32:1)	SM(d18:1/18:2 OH)	0.705528	0.0397106	0.0331141	CNX0703	Phospholipid Metabolism	CNX0851	Sphingomyelin Metabolism
25677	0.000514145	0.705263	Ceramide(d18:1/22:2 OH)	Ceramide(d18:1/22:2)	0.705263	0.039941	0.0333061	CNX0226	Ceramide Metabolism	CNX0227	Ceramide Metabolism
15790	0.000517164	0.705042	BMP(18:1/16:1)	Glyceraldehyde	0.705042	0.0401261	0.0334605	CNX0179	Phospholipid Metabolism	CNX0439	Glycolysis and Gluconeogenesis Metabolism
22871	0.000527531	0.704289	Ceramide(d18:1/18:1)	Ceramide(d18:1/22:2 OH)	0.704289	0.0408301	0.0340476	CNX0214	Ceramide Metabolism	CNX0226	Ceramide Metabolism
28696	0.000527534	0.704289	Ceramide(d18:1/26:1 OH)	GC(18:1/16:0)	0.704289	0.0408301	0.0340476	CNX0237	Ceramide Metabolism	CNX0419	Glycosphingolipid Metabolism
8479	0.000534935	0.703759	3-Hydroxyoleoylcarnitine	N-oleoylethanolamine	0.703759	0.041	0.0341892	CNX0061	Fatty Acid Oxidation and Synthesis	CNX0600	Endocannabinoid Metabolism
21132	0.000534935	0.703759	Ceramide(d18:1/16:0)	Ceramide(d18:1/20:0 OH)	0.703759	0.041	0.0341892	CNX0206	Ceramide Metabolism	CNX0217	Ceramide Metabolism
27592	0.000534935	0.703759	Ceramide(d18:1/24:2)	Ceramide(d18:1/26:1)	0.703759	0.041	0.0341892	CNX0233	Ceramide Metabolism	CNX0238	Ceramide Metabolism
38216	0.000534935	0.703759	FAD	SM(d18:1/24:1(15Z))	0.703759	0.041	0.0341892	CNX0391	Vitamin B2 (Riboflavin) Metabolism	CNX0867	Sphingomyelin Metabolism
39408	0.000534935	0.703759	Gamma-glutamyl-Alanine	L-Glutamic acid	0.703759	0.041	0.0341892	CNX0413	Gamma-Glutamyl and other Dipeptides	CNX0506	Bioamines and Neurotransmitter Metabolism
42801	0.000531224	0.704024	Hexose Pool	Isovalerylcarnitine	0.704024	0.041	0.0341892	CNX0460	Glycolysis and Gluconeogenesis Metabolism	CNX0493	Branch Chain Amino Acid Metabolism
49170	0.000534935	0.703759	L-Phenylalanine	Sarcosine	0.703759	0.041	0.0341892	CNX0518	Tyrosine and Phenylalanine Metabolism	CNX0820	SAM, SAH, Methionine, Cysteine, Glutathione Metabolism
57610	0.000531224	0.704024	PC(30:0)	Phosphorylcholine	0.704024	0.041	0.0341892	CNX0685	Phospholipid Metabolism	CNX0737	Phospholipid Metabolism
26945	0.000538074	0.703537	Ceramide(d18:1/24:0)	PE(32:2)	0.703537	0.0411905	0.0343481	CNX0230	Ceramide Metabolism	CNX0704	Phospholipid Metabolism
58058	0.000541826	-0.703272	PC(34:2)	Quinolinic Acid	0.703272	0.0413771	0.0345037	CNX0691	Phospholipid Metabolism	CNX0807	Tryptophan, Kynurenine, Serotonin, Melatonin Metabolism
62154	0.000541826	0.703272	SM(d18:1/16:0)	SM(d18:1/24:0 OH)	0.703272	0.0413771	0.0345037	CNX0835	Sphingomyelin Metabolism	CNX0859	Sphingomyelin Metabolism
27091	0.000552606	0.70252	Ceramide(d18:1/24:1)	GC(18:1/16:0)	0.70252	0.0421493	0.0351476	CNX0231	Ceramide Metabolism	CNX0419	Glycosphingolipid Metabolism
24007	0.000556435	0.702256	Ceramide(d18:1/20:1 OH)	Ceramide(d18:1/23:0) or Ceramide(d18:1/22:1 OH)	0.702256	0.042186	0.0351782	CNX0219	Ceramide Metabolism	CNX0228	Ceramide Metabolism
41460	0.000556435	-0.702256	Glycocholic acid	Phosphorylcholine	0.702256	0.042186	0.0351782	CNX0446	Bile Salt Metabolism	CNX0737	Phospholipid Metabolism
42649	0.000556435	0.702256	Hexanoylcarnitine	Oleic acid	0.702256	0.042186	0.0351782	CNX0459	Fatty Acid Oxidation and Synthesis	CNX0630	Fatty Acid Oxidation and Synthesis
47782	0.000556435	0.702256	L-Homocysteic acid	Trimethylamine-N-oxide	0.702256	0.042186	0.0351782	CNX0510	SAM, SAH, Methionine, Cysteine, Glutathione Metabolism	CNX0930	Microbiome Metabolism
57988	0.000556435	0.702256	PC(34:1)	SM(d18:1/26:2)	0.702256	0.042186	0.0351782	CNX0690	Phospholipid Metabolism	CNX0845	Sphingomyelin Metabolism
15601	0.000563568	0.701768	BMP(18:1/16:0)	PE(36:3)	0.701768	0.0425731	0.035501	CNX0178	Phospholipid Metabolism	CNX0709	Phospholipid Metabolism
44242	0.000563568	0.701768	Hydroxyisocaproic acid	Malic acid	0.701768	0.0425731	0.035501	CNX0473	Branch Chain Amino Acid Metabolism	CNX0552	Krebs Cycle
61977	0.000563568	0.701768	SM(d18:1/24:2 OH)	SM(d18:1/24:2)	0.701768	0.0425731	0.035501	CNX0860	Sphingomyelin Metabolism	CNX0832	Sphingomyelin Metabolism
11101	0.000570783	0.701279	9-Decenoylcarnitine	Myristoylcarnitine	0.701279	0.0429635	0.0358266	CNX0104	Fatty Acid Oxidation and Synthesis	CNX0593	Fatty Acid Oxidation and Synthesis
30872	0.000570783	0.701279	Citramalic acid	Oxalic acid	0.701279	0.0429635	0.0358266	CNX0263	Krebs Cycle	CNX0636	Peroxisomal Metabolism
46913	0.000570783	-0.701279	L-Glutamic acid	Mevalonic acid	0.701279	0.0429635	0.0358266	CNX0506	Bioamines and Neurotransmitter Metabolism	CNX0585	Cholesterol, Cortisol, Non-Gonadal Steroid Metabolism
1646	0.000574714	0.701015	15-HETE	PA(16:1/18:1)	0.701015	0.0431563	0.0359874	CNX0015	Eicosanoid and Resolvin Metabolism	CNX0653	Phospholipid Metabolism
28288	0.000574714	0.701015	Ceramide(d18:1/26:0 OH)	PE (18:0/18:0)	0.701015	0.0431563	0.0359874	CNX0235	Ceramide Metabolism	CNX1005	Phospholipid Metabolism
39516	0.000578664	-0.700752	Gamma-glutamyl-Alanine	Phosphorylcholine	0.700752	0.0433496	0.0361485	CNX0413	Gamma-Glutamyl and other Dipeptides	CNX0737	Phospholipid Metabolism
51801	0.000578664	0.700752	Malonylcarnitine	Tiglylcarnitine	0.700752	0.0433496	0.0361485	CNX0555	Fatty Acid Oxidation and Synthesis	CNX0922	Branch Chain Amino Acid Metabolism
2751	0.000586046	0.700263	3-Aminoisobutyric acid	Phosphorylcholine	0.700263	0.0436948	0.0364364	CNX0019	Pyrimidine Metabolism	CNX0737	Phospholipid Metabolism
11523	0.000586046	0.700263	9-Hexadecenoylcarnitine	SM(d18:1/18:1 OH)	0.700263	0.0436948	0.0364364	CNX0106	Fatty Acid Oxidation and Synthesis	CNX0850	Sphingomyelin Metabolism
23451	0.000586046	0.700263	Ceramide(d18:1/20:0 OH)	Ceramide(d18:1/26:1 OH)	0.700263	0.0436948	0.0364364	CNX0217	Ceramide Metabolism	CNX0237	Ceramide Metabolism
59152	0.000586046	0.700263	PE(36:2)	PE(38:5)	0.700263	0.0436948	0.0364364	CNX0708	Phospholipid Metabolism	CNX0711	Phospholipid Metabolism
22883	0.000593513	0.699774	Ceramide(d18:1/18:1)	Ceramide(d18:1/26:1)	0.699774	0.0441992	0.036857	CNX0214	Ceramide Metabolism	CNX0238	Ceramide Metabolism
11046	0.000601642	0.699248	9-Decenoylcarnitine	Hexanoylcarnitine	0.699248	0.0444368	0.0370552	CNX0104	Fatty Acid Oxidation and Synthesis	CNX0459	Fatty Acid Oxidation and Synthesis
13256	0.000601642	0.699248	Alanine	DHC(18:1/16:0)	0.699248	0.0444368	0.0370552	CNX0126	Amino Acid Metabolism (not otherwise covered)	CNX0342	Glycosphingolipid Metabolism
27900	0.000601642	0.699248	Ceramide(d18:1/25:0)	GC(18:1/24:0)	0.699248	0.0444368	0.0370552	CNX0234	Ceramide Metabolism	CNX0422	Glycosphingolipid Metabolism
37333	0.000601642	0.699248	Dodecenoylcarnitine	Uridine	0.699248	0.0444368	0.0370552	CNX0369	Fatty Acid Oxidation and Synthesis	CNX0942	Pyrimidine Metabolism
55665	0.000597568	0.699511	PA(16:1/18:1)	PC(34:1)	0.699511	0.0444368	0.0370552	CNX0653	Phospholipid Metabolism	CNX0690	Phospholipid Metabolism
57737	0.000601642	0.699248	PC(32:1)	SM(d18:1/16:0 OH)	0.699248	0.0444368	0.0370552	CNX0688	Phospholipid Metabolism	CNX0846	Sphingomyelin Metabolism
59056	0.000601642	0.699248	PE(36:1)	PG(32:1)	0.699248	0.0444368	0.0370552	CNX0707	Phospholipid Metabolism	CNX0714	Phospholipid Metabolism
55544	0.000602827	0.699172	PA(16:1/16:1)	PE(32:1)	0.699172	0.0444722	0.0370847	CNX0652	Phospholipid Metabolism	CNX0703	Phospholipid Metabolism
14258	0.000605166	0.699022	Anandamide	L-Acetylcarnitine	0.699022	0.0445405	0.0371416	CNX0147	Endocannabinoid Metabolism	CNX0499	Fatty Acid Oxidation and Synthesis
22745	0.000605162	-0.699022	Ceramide(d18:1/18:1 OH)	PC(20:4/P-16:0)	0.699022	0.0445405	0.0371416	CNX0213	Ceramide Metabolism	CNX0675	Plasmalogen Metabolism
48155	0.000606935	0.698909	L-Kynurenine	L-Proline	0.698909	0.0446186	0.0372067	CNX0513	Tryptophan, Kynurenine, Serotonin, Melatonin Metabolism	CNX0519	GABA, Glutamate, Arginine, Ornithine, Proline Metabolism
51146	0.000612849	-0.698532	LysoPC(18:0)	SM(d18:1/24:0)	0.698532	0.0450009	0.0375255	CNX0545	Phospholipid Metabolism	CNX0843	Sphingomyelin Metabolism
15598	0.000621187	0.698007	BMP(18:1/16:0)	PE(34:2)	0.698007	0.0454542	0.0379035	CNX0178	Phospholipid Metabolism	CNX0706	Phospholipid Metabolism
38446	0.000621187	-0.698007	GC(18:1/16:0)	SM(d18:1/26:0)	0.698007	0.0454542	0.0379035	CNX0419	Glycosphingolipid Metabolism	CNX0844	Sphingomyelin Metabolism
59007	0.000621187	0.698007	PE(34:2)	SM(d18:1/20:2)	0.698007	0.0454542	0.0379035	CNX0706	Phospholipid Metabolism	CNX0840	Sphingomyelin Metabolism
26531	0.000625388	0.697744	Ceramide(d18:1/24:0 OH)	DHC(18:1/16:0)	0.697744	0.0455499	0.0379834	CNX0229	Ceramide Metabolism	CNX0342	Glycosphingolipid Metabolism
26551	0.000625388	0.697744	Ceramide(d18:1/24:0 OH)	GC(18:1/24:1)	0.697744	0.0455499	0.0379834	CNX0229	Ceramide Metabolism	CNX0423	Glycosphingolipid Metabolism
42631	0.000625388	0.697744	Hexanoylcarnitine	Malonylcarnitine	0.697744	0.0455499	0.0379834	CNX0459	Fatty Acid Oxidation and Synthesis	CNX0555	Fatty Acid Oxidation and Synthesis
47800	0.000624824	-0.697779	L-Homoserine	L-Proline	0.697779	0.0455499	0.0379834	CNX0511	SAM, SAH, Methionine, Cysteine, Glutathione Metabolism	CNX0519	GABA, Glutamate, Arginine, Ornithine, Proline Metabolism
7485	0.000633291	0.697255	3-Hydroxyhexanoylcarnitine	Oleoylcarnitine	0.697255	0.0460191	0.0383746	CNX0056	Fatty Acid Oxidation and Synthesis	CNX0631	Fatty Acid Oxidation and Synthesis
11403	0.000633291	0.697255	9-Hexadecenoylcarnitine	L-Palmitoylcarnitine	0.697255	0.0460191	0.0383746	CNX0106	Fatty Acid Oxidation and Synthesis	CNX0517	Fatty Acid Oxidation and Synthesis
61909	0.000635142	0.697141	SM(d18:1/16:1)	SM(d18:1/22:2 OH)	0.697141	0.0461005	0.0384424	CNX0831	Sphingomyelin Metabolism	CNX0857	Sphingomyelin Metabolism
179	0.000645594	0.696502	1-Methyladenosine	L-Kynurenine	0.696502	0.0466441	0.0388958	CNX0001	Purine Metabolism	CNX0513	Tryptophan, Kynurenine, Serotonin, Melatonin Metabolism
12950	0.000645594	0.696502	Adipoylcarnitine	Dodecenoylcarnitine	0.696502	0.0466441	0.0388958	CNX0121	Fatty Acid Oxidation and Synthesis	CNX0369	Fatty Acid Oxidation and Synthesis
41546	0.000645594	-0.696502	Glycolic acid	Homogentisic acid	0.696502	0.0466441	0.0388958	CNX0447	Peroxisomal Metabolism	CNX0464	Tyrosine and Phenylalanine Metabolism
48651	0.000645594	0.696502	L-Lysine	Sarcosine	0.696502	0.0466441	0.0388958	CNX0515	Lysine Metabolism	CNX0820	SAM, SAH, Methionine, Cysteine, Glutathione Metabolism
4520	0.000649924	0.696241	2-Octenoylcarnitine	SM(d18:1/22:0)	0.696241	0.0467426	0.0389779	CNX0032	Fatty Acid Oxidation and Synthesis	CNX0866	Sphingomyelin Metabolism
26229	0.000649924	0.696241	Ceramide(d18:1/23:0) or Ceramide(d18:1/22:1 OH)	Ceramide(d18:1/24:0)	0.696241	0.0467426	0.0389779	CNX0228	Ceramide Metabolism	CNX0230	Ceramide Metabolism
55365	0.000649924	0.696241	PA(16:0/16:0)	THC 18:1/16:0	0.696241	0.0467426	0.0389779	CNX0658	Phospholipid Metabolism	CNX0901	Glycosphingolipid Metabolism
57931	0.000649924	0.696241	PC(34:1)	PS(18:0/20:4(8Z,11Z,14Z,17Z))	0.696241	0.0467426	0.0389779	CNX0690	Phospholipid Metabolism	CNX0791	Phospholipid Metabolism
25085	0.000653721	0.696012	Ceramide(d18:1/22:0 OH)	SM(d18:1/24:0)	0.696012	0.0469086	0.0391163	CNX0223	Ceramide Metabolism	CNX0843	Sphingomyelin Metabolism
48401	0.000653721	0.696012	L-Lactic acid	PE(32:2)	0.696012	0.0469086	0.0391163	CNX0514	Glycolysis and Gluconeogenesis Metabolism	CNX0704	Phospholipid Metabolism
12473	0.000658098	-0.69575	Adenosine monophosphate	Pyroglutamic acid	0.69575	0.0470619	0.0392441	CNX0117	Purine Metabolism	CNX0802	GABA, Glutamate, Arginine, Ornithine, Proline Metabolism
39778	0.000658098	0.69575	Gluconolactone	SM(d18:1/24:2 OH)	0.69575	0.0470619	0.0392441	CNX0428	Pentose Phosphate, Gluconate Metabolism	CNX0860	Sphingomyelin Metabolism
51131	0.000658098	-0.69575	LysoPC(18:0)	SM(d18:1/18:2 OH)	0.69575	0.0470619	0.0392441	CNX0545	Phospholipid Metabolism	CNX0851	Sphingomyelin Metabolism
13327	0.000675271	0.694737	Alanine	L-Phenylalanine	0.694737	0.0479633	0.0399958	CNX0126	Amino Acid Metabolism (not otherwise covered)	CNX0518	Tyrosine and Phenylalanine Metabolism
13429	0.000675271	0.694737	Alanine	Purine	0.694737	0.0479633	0.0399958	CNX0126	Amino Acid Metabolism (not otherwise covered)	CNX0793	Purine Metabolism
22387	0.000674728	0.694769	Ceramide(d18:1/18:0)	L-Aspartic acid	0.694769	0.0479633	0.0399958	CNX0212	Ceramide Metabolism	CNX0502	Bioamines and Neurotransmitter Metabolism
23717	0.000675271	0.694737	Ceramide(d18:1/20:0)	Ceramide(d18:1/20:1 OH)	0.694737	0.0479633	0.0399958	CNX0218	Ceramide Metabolism	CNX0219	Ceramide Metabolism
35353	0.000675271	-0.694737	Deoxyadenosine monophosphate	PC(34:2)	0.694737	0.0479633	0.0399958	CNX0324	Purine Metabolism	CNX0691	Phospholipid Metabolism
59668	0.000675271	0.694737	PG(32:2)	SM(d18:1/20:0)	0.694737	0.0479633	0.0399958	CNX0715	Phospholipid Metabolism	CNX0839	Sphingomyelin Metabolism
34568	0.000683724	0.694246	Decanoylcarnitine	L-Palmitoylcarnitine	0.694246	0.0484544	0.0404054	CNX0318	Fatty Acid Oxidation and Synthesis	CNX0517	Fatty Acid Oxidation and Synthesis
59298	0.000683724	0.694246	PE(36:3)	SM(d18:1/20:2)	0.694246	0.0484544	0.0404054	CNX0709	Phospholipid Metabolism	CNX0840	Sphingomyelin Metabolism
50134	0.000692271	0.693755	L-Valine	Plasmalogen(p16:0/20:4)	0.693755	0.049005	0.0408645	CNX0524	Branch Chain Amino Acid Metabolism	CNX0647	Plasmalogen Metabolism
713	0.000701451	0.693233	11-HETE	12-HETE	0.693233	0.0490486	0.0409009	CNX0009	Eicosanoid and Resolvin Metabolism	CNX0010	Eicosanoid and Resolvin Metabolism
1681	0.000701451	0.693233	15-HETE	PG(32:1)	0.693233	0.0490486	0.0409009	CNX0015	Eicosanoid and Resolvin Metabolism	CNX0714	Phospholipid Metabolism
12219	0.000701451	-0.693233	Adenosine	Xanthine	0.693233	0.0490486	0.0409009	CNX0116	Purine Metabolism	CNX0952	Purine Metabolism
12321	0.000701451	-0.693233	Adenosine monophosphate	Gamma-glutamyl-Alanine	0.693233	0.0490486	0.0409009	CNX0117	Purine Metabolism	CNX0413	Gamma-Glutamyl and other Dipeptides
12731	0.000696851	0.693494	Adenosine triphosphate	PA(16:0/16:0)	0.693494	0.0490486	0.0409009	CNX0118	Purine Metabolism	CNX0658	Phospholipid Metabolism
16224	0.000696851	0.693494	BMP(18:1/18:0)	PG(32:2)	0.693494	0.0490486	0.0409009	CNX0180	Phospholipid Metabolism	CNX0715	Phospholipid Metabolism
22020	0.000701451	0.693233	Ceramide(d18:1/18:0 OH)	Ceramide(d18:1/26:0)	0.693233	0.0490486	0.0409009	CNX0211	Ceramide Metabolism	CNX0236	Ceramide Metabolism
22582	0.000701451	0.693233	Ceramide(d18:1/18:1 OH)	Ceramide(d18:1/22:0 OH)	0.693233	0.0490486	0.0409009	CNX0213	Ceramide Metabolism	CNX0223	Ceramide Metabolism
36432	0.000701451	-0.693233	Dimethylglycine	Guanosine	0.693233	0.0490486	0.0409009	CNX0359	1-Carbon, Folate Metabolism	CNX0454	Purine Metabolism
39098	0.000701451	0.693233	GC(18:1/24:1)	SM(d18:1/18:2 OH)	0.693233	0.0490486	0.0409009	CNX0423	Glycosphingolipid Metabolism	CNX0851	Sphingomyelin Metabolism
55430	0.000701451	0.693233	PA(16:0/16:1)	PI(16:0/16:0)	0.693233	0.0490486	0.0409009	CNX0659	Phospholipid Metabolism	CNX0738	Phospholipid Metabolism
45004	0.000709661	0.692771	Imidazoleacetic acid	L-Kynurenine	0.692771	0.0495677	0.0413337	CNX0483	Microbiome Metabolism	CNX0513	Tryptophan, Kynurenine, Serotonin, Melatonin Metabolism
