# Supplementary material for: Metabolic features of Gulf War illness
Source: PLoS One. 2019 Jul 26;14(7):e0219531. doi: 10.1371/journal.pone.0219531 (PMC6660083; doi:10.1371/journal.pone.0219531)
Supplement: S4 Table — (XLSX) [file pone.0219531.s004.xlsx]

## Sheet: Sheet1
	Spearman p	Spearman r	from	to	abs(r)	FDR	Q value	FROM CINDEX	Pathway1	TO CINDEX	Pathway2
63768	5.71136e-22	0.997368	Taurochenodesoxycholic acid	Taurodeoxycholic acid	0.997368	3.61609e-17	3.21342e-17	CNX0887	Bile Salt Metabolism	CNX0889	Bile Salt Metabolism
56290	9.57798e-19	0.993985	PC(16:0/18:1)	PC(34:1)	0.993985	3.0321e-14	2.69446e-14	CNX0668	Phospholipid Metabolism	CNX0690	Phospholipid Metabolism
35058	4.79848e-16	0.98797	Dehydroisoandrosterone 3-sulfate	Lignoceric acid	0.98797	1.0127e-11	8.99934e-12	CNX0320	Cholesterol, Cortisol, Non-Gonadal Steroid Metabolism	CNX0894	Very Long Chain Fatty Acid Oxidation
39827	8.2934e-15	0.983459	Glucosamine	Hippuric acid	0.983459	1.05018e-10	9.33234e-11	CNX0429	Amino-Sugar, Galactose, & Non-Glucose Metabolism	CNX0461	Microbiome Metabolism
47074	8.2934e-15	0.983459	L-Glutamine	L-Lysine	0.983459	1.05018e-10	9.33234e-11	CNX0507	Bioamines and Neurotransmitter Metabolism	CNX0515	Lysine Metabolism
49126	1.80494e-14	0.981955	L-Phenylalanine	Purine	0.981955	1.90463e-10	1.69254e-10	CNX0518	Tyrosine and Phenylalanine Metabolism	CNX0793	Purine Metabolism
13473	8.42839e-14	0.978555	Alanine	Sarcosine	0.978555	7.62336e-10	6.77446e-10	CNX0126	Amino Acid Metabolism (not otherwise covered)	CNX0820	SAM, SAH, Methionine, Cysteine, Glutathione Metabolism
56413	1.00424e-13	0.97813	PC(16:0/18:2)	PC(34:2)	0.97813	7.94777e-10	7.06274e-10	CNX0691	Phospholipid Metabolism	CNX0691	Phospholipid Metabolism
59532	1.71436e-12	0.969925	PG(32:1)	PG(32:2)	0.969925	1.20603e-08	1.07173e-08	CNX0714	Phospholipid Metabolism	CNX0715	Phospholipid Metabolism
56524	3.62441e-12	0.967281	PC(16:0/20:4)	PC(18:1(9Z)/18:1(9Z))	0.967281	2.29476e-08	2.03923e-08	CNX0670	Phospholipid Metabolism	CNX0696	Phospholipid Metabolism
54715	6.55138e-12	0.965025	Ornithine	Ureidopropionic acid	0.965025	3.77085e-08	3.35095e-08	CNX0632	Urea Cycle	CNX0939	Pyrimidine Metabolism
27319	1.36177e-11	0.962016	Ceramide(d18:1/24:2 OH)	Ceramide(d18:1/25:0)	0.962016	7.18491e-08	6.38483e-08	CNX0232	Ceramide Metabolism	CNX0234	Ceramide Metabolism
22000	1.77081e-11	0.960873	Ceramide(d18:1/18:0 OH)	Ceramide(d18:1/18:1)	0.960873	8.62437e-08	7.664e-08	CNX0211	Ceramide Metabolism	CNX0214	Ceramide Metabolism
55519	1.92098e-11	0.960512	PA(16:1/16:1)	PA(18:0/16:1)	0.960512	8.68751e-08	7.72011e-08	CNX0652	Phospholipid Metabolism	CNX0654	Phospholipid Metabolism
27588	3.38967e-11	0.957895	Ceramide(d18:1/24:2)	Ceramide(d18:1/25:0)	0.957895	1.43076e-07	1.27143e-07	CNX0233	Ceramide Metabolism	CNX0234	Ceramide Metabolism
25682	7.26659e-11	0.954101	Ceramide(d18:1/22:2 OH)	Ceramide(d18:1/24:2 OH)	0.954101	2.87548e-07	2.55528e-07	CNX0226	Ceramide Metabolism	CNX0232	Ceramide Metabolism
42165	1.55135e-10	0.949981	Guanosine	Xanthosine	0.949981	5.77777e-07	5.13438e-07	CNX0454	Purine Metabolism	CNX1006	Purine Metabolism
58753	1.88217e-10	0.948872	PE(32:2)	PE(34:2)	0.948872	6.62043e-07	5.88321e-07	CNX0704	Phospholipid Metabolism	CNX0706	Phospholipid Metabolism
34510	2.42973e-10	0.947368	Decanoylcarnitine	Dodecenoylcarnitine	0.947368	8.09663e-07	7.19502e-07	CNX0318	Fatty Acid Oxidation and Synthesis	CNX0369	Fatty Acid Oxidation and Synthesis
49887	3.1136e-10	0.945865	L-Tyrosine	Methylcysteine	0.945865	9.85674e-07	8.75913e-07	CNX0523	Tyrosine and Phenylalanine Metabolism	CNX0577	SAM, SAH, Methionine, Cysteine, Glutathione Metabolism
24844	9.76224e-10	0.938346	Ceramide(d18:1/22:0 OH)	Ceramide(d18:1/22:1)	0.938346	2.94327e-06	2.61552e-06	CNX0223	Ceramide Metabolism	CNX0225	Ceramide Metabolism
58577	1.14821e-09	0.937195	PE (18:0/18:0)	Plasmalogen(p18:0/20:4)	0.937195	3.30444e-06	2.93647e-06	CNX1005	Phospholipid Metabolism	CNX0648	Plasmalogen Metabolism
6612	1.27452e-09	0.936442	3-Hydroxyhexadecanoylcarnitine	3-Hydroxyhexadecenoylcarnitine	0.936442	3.50846e-06	3.11778e-06	CNX0054	Fatty Acid Oxidation and Synthesis	CNX0055	Fatty Acid Oxidation and Synthesis
27318	1.91113e-09	0.933434	Ceramide(d18:1/24:2 OH)	Ceramide(d18:1/24:2)	0.933434	4.65389e-06	4.13565e-06	CNX0232	Ceramide Metabolism	CNX0233	Ceramide Metabolism
40249	1.81269e-09	0.933835	Glutaconic acid	cis-aconitic acid	0.933835	4.65389e-06	4.13565e-06	CNX0436	Pentose Phosphate, Gluconate Metabolism	CNX0259	Krebs Cycle
41974	1.91113e-09	0.933434	Guanosine	Inosine_neg	0.933434	4.65389e-06	4.13565e-06	CNX0454	Purine Metabolism	CNX0490	Purine Metabolism
62728	2.3239e-09	0.931929	SM(d18:1/20:0)	SM(d18:1/20:1)	0.931929	5.44946e-06	4.84263e-06	CNX0839	Sphingomyelin Metabolism	CNX0853	Sphingomyelin Metabolism
22002	4.08589e-09	0.927389	Ceramide(d18:1/18:0 OH)	Ceramide(d18:1/20:0 OH)	0.927389	9.23908e-06	8.21026e-06	CNX0211	Ceramide Metabolism	CNX0217	Ceramide Metabolism
36966	4.64414e-09	0.926316	Dodecanoylcarnitine	Octanoylcarnitine	0.926316	1.01393e-05	9.01021e-06	CNX0368	Fatty Acid Oxidation and Synthesis	CNX0624	Fatty Acid Oxidation and Synthesis
13810	7.89889e-09	0.921687	Allantoic acid	Ureidosuccinic acid	0.921687	1.66704e-05	1.4814e-05	CNX0132	Purine Metabolism	CNX0940	Pyrimidine Metabolism
5939	1.08985e-08	0.918736	3-Hydroxy-cis-5-tetradecenoylcarnitine	3-Hydroxyoleoylcarnitine	0.918736	2.15633e-05	1.91621e-05	CNX0050	Fatty Acid Oxidation and Synthesis	CNX0061	Fatty Acid Oxidation and Synthesis
58959	1.08277e-08	0.918797	PE(34:2)	PG(32:2)	0.918797	2.15633e-05	1.91621e-05	CNX0706	Phospholipid Metabolism	CNX0715	Phospholipid Metabolism
7058	1.18082e-08	0.917983	3-Hydroxyhexadecenoylcarnitine	Ergosterol	0.917983	2.26554e-05	2.01326e-05	CNX0055	Fatty Acid Oxidation and Synthesis	CNX0383	Cholesterol, Cortisol, Non-Gonadal Steroid Metabolism
22291	1.43335e-08	0.916134	Ceramide(d18:1/18:0)	Ceramide(d18:1/20:0)	0.916134	2.29367e-05	2.03826e-05	CNX0212	Ceramide Metabolism	CNX0218	Ceramide Metabolism
22576	1.48531e-08	0.915789	Ceramide(d18:1/18:1 OH)	Ceramide(d18:1/18:2)	0.915789	2.29367e-05	2.03826e-05	CNX0213	Ceramide Metabolism	CNX0216	Ceramide Metabolism
25684	1.32543e-08	0.916886	Ceramide(d18:1/22:2 OH)	Ceramide(d18:1/25:0)	0.916886	2.29367e-05	2.03826e-05	CNX0226	Ceramide Metabolism	CNX0234	Ceramide Metabolism
27322	1.32543e-08	0.916886	Ceramide(d18:1/24:2 OH)	Ceramide(d18:1/26:1 OH)	0.916886	2.29367e-05	2.03826e-05	CNX0232	Ceramide Metabolism	CNX0237	Ceramide Metabolism
33266	1.44275e-08	0.916071	Cysteamine	Urea	0.916071	2.29367e-05	2.03826e-05	CNX0303	SAM, SAH, Methionine, Cysteine, Glutathione Metabolism	CNX0938	Urea Cycle
55545	1.27006e-08	0.917293	PA(16:1/16:1)	PE(32:2)	0.917293	2.29367e-05	2.03826e-05	CNX0652	Phospholipid Metabolism	CNX0704	Phospholipid Metabolism
59763	1.48531e-08	0.915789	PG(34:1)	SM(d18:1/20:2)	0.915789	2.29367e-05	2.03826e-05	CNX0716	Phospholipid Metabolism	CNX0840	Sphingomyelin Metabolism
63767	1.43335e-08	0.916134	Taurochenodesoxycholic acid	Taurocholic acid	0.916134	2.29367e-05	2.03826e-05	CNX0887	Bile Salt Metabolism	CNX0888	Bile Salt Metabolism
6721	1.54893e-08	0.915382	3-Hydroxyhexadecanoylcarnitine	Ergosterol	0.915382	2.33498e-05	2.07497e-05	CNX0054	Fatty Acid Oxidation and Synthesis	CNX0383	Cholesterol, Cortisol, Non-Gonadal Steroid Metabolism
63783	1.73205e-08	0.914286	Taurocholic acid	Taurodeoxycholic acid	0.914286	2.5503e-05	2.26631e-05	CNX0888	Bile Salt Metabolism	CNX0889	Bile Salt Metabolism
62074	2.01419e-08	0.912782	SM(d18:1/16:0 OH)	SM(d18:1/16:1 OH)	0.912782	2.89832e-05	2.57558e-05	CNX0846	Sphingomyelin Metabolism	CNX0847	Sphingomyelin Metabolism
22863	2.35129e-08	0.911211	Ceramide(d18:1/18:1)	Ceramide(d18:1/20:0 OH)	0.911211	3.30822e-05	2.93983e-05	CNX0214	Ceramide Metabolism	CNX0217	Ceramide Metabolism
31021	2.43111e-08	0.910869	Citric acid	Dehydroascorbic acid	0.910869	3.34616e-05	2.97355e-05	CNX0264	Krebs Cycle	CNX0994	Vitamin C (Ascorbate) Metabolism
27049	3.1181e-08	0.908271	Ceramide(d18:1/24:1)	Ceramide(d18:1/25:0)	0.908271	4.20041e-05	3.73267e-05	CNX0231	Ceramide Metabolism	CNX0234	Ceramide Metabolism
30	4.14876e-08	0.905192	1-Methyladenosine	7-Methylguanosine	0.905192	5.2535e-05	4.66849e-05	CNX0001	Purine Metabolism	CNX0096	Purine Metabolism
30531	4.12187e-08	0.905263	Citraconic acid	Glutaconic acid	0.905263	5.2535e-05	4.66849e-05	CNX0262	Krebs Cycle	CNX0436	Pentose Phosphate, Gluconate Metabolism
58765	4.12187e-08	0.905263	PE(32:2)	PI(16:0/16:0)	0.905263	5.2535e-05	4.66849e-05	CNX0704	Phospholipid Metabolism	CNX0738	Phospholipid Metabolism
27048	4.72282e-08	0.903759	Ceramide(d18:1/24:1)	Ceramide(d18:1/24:2)	0.903759	5.75039e-05	5.11006e-05	CNX0231	Ceramide Metabolism	CNX0233	Ceramide Metabolism
58762	4.72282e-08	0.903759	PE(32:2)	PG(34:2)	0.903759	5.75039e-05	5.11006e-05	CNX0704	Phospholipid Metabolism	CNX0717	Phospholipid Metabolism
5607	5.39948e-08	0.902256	3, 5-Tetradecadiencarnitine	9-Decenoylcarnitine	0.902256	6.45024e-05	5.73197e-05	CNX0067	Fatty Acid Oxidation and Synthesis	CNX0104	Fatty Acid Oxidation and Synthesis
45565	7.01294e-08	0.899248	Inosine_neg	Xanthosine	0.899248	8.22254e-05	7.30692e-05	CNX0490	Purine Metabolism	CNX1006	Purine Metabolism
58760	7.96806e-08	0.897744	PE(32:2)	PG(32:2)	0.897744	9.17254e-05	8.15113e-05	CNX0704	Phospholipid Metabolism	CNX0715	Phospholipid Metabolism
6425	9.12378e-08	0.896124	3-Hydroxydodecanoylcarnitine	L-Carnitine	0.896124	0.000103154	9.16673e-05	CNX0053	Fatty Acid Oxidation and Synthesis	CNX0503	Fatty Acid Oxidation and Synthesis
55800	9.35154e-08	0.895826	PA(18:0/16:1)	PE(32:2)	0.895826	0.000103874	9.23073e-05	CNX0654	Phospholipid Metabolism	CNX0704	Phospholipid Metabolism
23434	9.94887e-08	0.895073	Ceramide(d18:1/20:0 OH)	Ceramide(d18:1/20:1 OH)	0.895073	0.000108604	9.65102e-05	CNX0217	Ceramide Metabolism	CNX0219	Ceramide Metabolism
42647	1.05794e-07	0.894321	Hexanoylcarnitine	Octanoylcarnitine	0.894321	0.00011353	0.000100888	CNX0459	Fatty Acid Oxidation and Synthesis	CNX0624	Fatty Acid Oxidation and Synthesis
59346	1.12449e-07	0.893569	PE(38:4)	PG(34:1)	0.893569	0.000118659	0.000105446	CNX0710	Phospholipid Metabolism	CNX0716	Phospholipid Metabolism
50561	1.19467e-07	0.892817	Linoleic acid	Oleic acid	0.892817	0.000123999	0.000110191	CNX0530	Fatty Acid Oxidation and Synthesis	CNX0630	Fatty Acid Oxidation and Synthesis
22298	1.26868e-07	0.892065	Ceramide(d18:1/18:0)	Ceramide(d18:1/22:2 OH)	0.892065	0.000129557	0.00011513	CNX0212	Ceramide Metabolism	CNX0226	Ceramide Metabolism
30749	1.30296e-07	0.891729	Citraconic acid	cis-aconitic acid	0.891729	0.000130945	0.000116364	CNX0262	Krebs Cycle	CNX0259	Krebs Cycle
17171	1.34668e-07	0.891313	Benzoic acid	Quinolinic Acid	0.891313	0.000133224	0.000118389	CNX0169	Microbiome Metabolism	CNX0807	Tryptophan, Kynurenine, Serotonin, Melatonin Metabolism
13008	1.60651e-07	0.889056	Adipoylcarnitine	L-Palmitoylcarnitine	0.889056	0.000155783	0.000138436	CNX0121	Fatty Acid Oxidation and Synthesis	CNX0517	Fatty Acid Oxidation and Synthesis
38703	1.64853e-07	0.888722	GC(18:1/24:0)	GC(18:1/24:1)	0.888722	0.000155783	0.000138436	CNX0422	Glycosphingolipid Metabolism	CNX0423	Glycosphingolipid Metabolism
55556	1.64853e-07	0.888722	PA(16:1/16:1)	PG(34:2)	0.888722	0.000155783	0.000138436	CNX0652	Phospholipid Metabolism	CNX0717	Phospholipid Metabolism
713	1.84968e-07	0.887218	11-HETE	12-HETE	0.887218	0.000168926	0.000150116	CNX0009	Eicosanoid and Resolvin Metabolism	CNX0010	Eicosanoid and Resolvin Metabolism
27859	1.84968e-07	0.887218	Ceramide(d18:1/25:0)	Ceramide(d18:1/26:1 OH)	0.887218	0.000168926	0.000150116	CNX0234	Ceramide Metabolism	CNX0237	Ceramide Metabolism
63650	1.86765e-07	0.887091	THC 18:1/16:0	THC 18:1/18:0	0.887091	0.000168926	0.000150116	CNX0901	Glycosphingolipid Metabolism	CNX0902	Glycosphingolipid Metabolism
59898	1.90935e-07	0.8868	PG(36:1)	PG(36:2)	0.8868	0.000170265	0.000151305	CNX0718	Phospholipid Metabolism	CNX0719	Phospholipid Metabolism
25683	2.02086e-07	0.886047	Ceramide(d18:1/22:2 OH)	Ceramide(d18:1/24:2)	0.886047	0.000177706	0.000157918	CNX0226	Ceramide Metabolism	CNX0233	Ceramide Metabolism
23435	2.13804e-07	0.885295	Ceramide(d18:1/20:0 OH)	Ceramide(d18:1/20:1)	0.885295	0.000185435	0.000164786	CNX0217	Ceramide Metabolism	CNX0220	Ceramide Metabolism
36875	2.31753e-07	0.884211	Dodecanoylcarnitine	Dodecenoylcarnitine	0.884211	0.000198286	0.000176206	CNX0368	Fatty Acid Oxidation and Synthesis	CNX0369	Fatty Acid Oxidation and Synthesis
55808	2.39041e-07	0.883791	PA(18:0/16:1)	PG(32:1)	0.883791	0.000201796	0.000179324	CNX0654	Phospholipid Metabolism	CNX0714	Phospholipid Metabolism
6132	2.58815e-07	0.882707	3-Hydroxy-cis-5-tetradecenoylcarnitine	Octanoylcarnitine	0.882707	0.000215613	0.000191603	CNX0050	Fatty Acid Oxidation and Synthesis	CNX0624	Fatty Acid Oxidation and Synthesis
37131	2.66854e-07	0.882287	Dodecenoylcarnitine	Hexanoylcarnitine	0.882287	0.000219423	0.000194989	CNX0369	Fatty Acid Oxidation and Synthesis	CNX0459	Fatty Acid Oxidation and Synthesis
11345	3.21367e-07	0.879699	9-Hexadecenoylcarnitine	Dodecenoylcarnitine	0.879699	0.000257557	0.000228877	CNX0106	Fatty Acid Oxidation and Synthesis	CNX0369	Fatty Acid Oxidation and Synthesis
58759	3.21367e-07	0.879699	PE(32:2)	PG(32:1)	0.879699	0.000257557	0.000228877	CNX0704	Phospholipid Metabolism	CNX0714	Phospholipid Metabolism
25687	3.31109e-07	0.879278	Ceramide(d18:1/22:2 OH)	Ceramide(d18:1/26:1 OH)	0.879278	0.000262048	0.000232868	CNX0226	Ceramide Metabolism	CNX0237	Ceramide Metabolism
8300	3.9934e-07	0.876599	3-Hydroxyoleoylcarnitine	9-Hexadecenoylcarnitine	0.876599	0.000311641	0.000276938	CNX0061	Fatty Acid Oxidation and Synthesis	CNX0106	Fatty Acid Oxidation and Synthesis
22005	4.08539e-07	0.876269	Ceramide(d18:1/18:0 OH)	Ceramide(d18:1/20:1)	0.876269	0.000311641	0.000276938	CNX0211	Ceramide Metabolism	CNX0220	Ceramide Metabolism
27047	4.08539e-07	0.876269	Ceramide(d18:1/24:1)	Ceramide(d18:1/24:2 OH)	0.876269	0.000311641	0.000276938	CNX0231	Ceramide Metabolism	CNX0232	Ceramide Metabolism
58338	4.4001e-07	0.875188	PC(38:5)	PC(40:6)	0.875188	0.000331652	0.000294721	CNX0694	Phospholipid Metabolism	CNX0695	Phospholipid Metabolism
25959	4.87296e-07	0.873684	Ceramide(d18:1/22:2)	Ceramide(d18:1/25:0)	0.873684	0.000358752	0.000318803	CNX0227	Ceramide Metabolism	CNX0234	Ceramide Metabolism
30559	4.87296e-07	0.873684	Citraconic acid	Ketoleucine	0.873684	0.000358752	0.000318803	CNX0262	Krebs Cycle	CNX0496	Branch Chain Amino Acid Metabolism
59393	5.01392e-07	0.873261	PE(38:4)	SM(d18:1/20:2)	0.873261	0.000364887	0.000324255	CNX0710	Phospholipid Metabolism	CNX0840	Sphingomyelin Metabolism
45947	5.38974e-07	0.87218	Ketoleucine	cis-aconitic acid	0.87218	0.000374996	0.000333238	CNX0496	Branch Chain Amino Acid Metabolism	CNX0259	Krebs Cycle
55427	5.38974e-07	0.87218	PA(16:0/16:1)	PG(34:2)	0.87218	0.000374996	0.000333238	CNX0659	Phospholipid Metabolism	CNX0717	Phospholipid Metabolism
55802	5.27308e-07	0.872509	PA(18:0/16:1)	PE(34:2)	0.872509	0.000374996	0.000333238	CNX0654	Phospholipid Metabolism	CNX0706	Phospholipid Metabolism
62133	5.38974e-07	0.87218	SM(d18:1/16:0)	SM(d18:1/16:1 OH)	0.87218	0.000374996	0.000333238	CNX0835	Sphingomyelin Metabolism	CNX0847	Sphingomyelin Metabolism
38254	5.8268e-07	0.871004	GC(18:1/16:0)	GC(18:1/24:1)	0.871004	0.000396686	0.000352513	CNX0419	Glycosphingolipid Metabolism	CNX0423	Glycosphingolipid Metabolism
56658	5.8268e-07	0.871004	PC(16:0/22:6)	PC(40:6)	0.871004	0.000396686	0.000352513	CNX0671	Phospholipid Metabolism	CNX0695	Phospholipid Metabolism
55809	6.12226e-07	0.870252	PA(18:0/16:1)	PG(32:2)	0.870252	0.000412367	0.000366448	CNX0654	Phospholipid Metabolism	CNX0715	Phospholipid Metabolism
58961	6.56904e-07	0.869173	PE(34:2)	PG(34:2)	0.869173	0.000437802	0.000389051	CNX0706	Phospholipid Metabolism	CNX0717	Phospholipid Metabolism
8484	6.94108e-07	0.868322	3-Hydroxyoleoylcarnitine	Octanoylcarnitine	0.868322	0.000457779	0.000406803	CNX0061	Fatty Acid Oxidation and Synthesis	CNX0624	Fatty Acid Oxidation and Synthesis
55547	7.23912e-07	0.867669	PA(16:1/16:1)	PE(34:2)	0.867669	0.000472513	0.000419896	CNX0652	Phospholipid Metabolism	CNX0706	Phospholipid Metabolism
5948	7.96826e-07	0.866165	3-Hydroxy-cis-5-tetradecenoylcarnitine	9-Hexadecenoylcarnitine	0.866165	0.000499507	0.000443884	CNX0050	Fatty Acid Oxidation and Synthesis	CNX0106	Fatty Acid Oxidation and Synthesis
25681	7.80505e-07	0.866491	Ceramide(d18:1/22:2 OH)	Ceramide(d18:1/24:1)	0.866491	0.000499507	0.000443884	CNX0226	Ceramide Metabolism	CNX0231	Ceramide Metabolism
27591	7.96826e-07	0.866165	Ceramide(d18:1/24:2)	Ceramide(d18:1/26:1 OH)	0.866165	0.000499507	0.000443884	CNX0233	Ceramide Metabolism	CNX0237	Ceramide Metabolism
58958	7.96826e-07	0.866165	PE(34:2)	PG(32:1)	0.866165	0.000499507	0.000443884	CNX0706	Phospholipid Metabolism	CNX0714	Phospholipid Metabolism
25958	8.76084e-07	0.864662	Ceramide(d18:1/22:2)	Ceramide(d18:1/24:2)	0.864662	0.000538528	0.00047856	CNX0227	Ceramide Metabolism	CNX0233	Ceramide Metabolism
62073	8.76084e-07	0.864662	SM(d18:1/16:0 OH)	SM(d18:1/16:0)	0.864662	0.000538528	0.00047856	CNX0846	Sphingomyelin Metabolism	CNX0835	Sphingomyelin Metabolism
34509	9.62152e-07	0.863158	Decanoylcarnitine	Dodecanoylcarnitine	0.863158	0.000569324	0.000505927	CNX0318	Fatty Acid Oxidation and Synthesis	CNX0368	Fatty Acid Oxidation and Synthesis
48506	9.62152e-07	0.863158	L-Lysine	L-Proline	0.863158	0.000569324	0.000505927	CNX0515	Lysine Metabolism	CNX0519	GABA, Glutamate, Arginine, Ornithine, Proline Metabolism
59626	9.62152e-07	0.863158	PG(32:2)	PG(34:2)	0.863158	0.000569324	0.000505927	CNX0715	Phospholipid Metabolism	CNX0717	Phospholipid Metabolism
63343	9.62152e-07	0.863158	SM(d18:1/25:0) or SM(d18:1/24:1 OH)	SM(d18:1/26:0)	0.863158	0.000569324	0.000505927	CNX0861	Sphingomyelin Metabolism	CNX0844	Sphingomyelin Metabolism
36955	1.00053e-06	0.862525	Dodecanoylcarnitine	Myristoylcarnitine	0.862525	0.000586549	0.000521234	CNX0368	Fatty Acid Oxidation and Synthesis	CNX0593	Fatty Acid Oxidation and Synthesis
23448	1.08351e-06	0.861226	Ceramide(d18:1/20:0 OH)	Ceramide(d18:1/25:0)	0.861226	0.000629371	0.000559287	CNX0217	Ceramide Metabolism	CNX0234	Ceramide Metabolism
55263	1.11572e-06	0.860745	PA(16:0/16:0)	PC(16:0/16:0)	0.860745	0.000642187	0.000570676	CNX0658	Phospholipid Metabolism	CNX0667	Phospholipid Metabolism
47078	1.15672e-06	0.86015	L-Glutamine	L-Proline	0.86015	0.000659791	0.000586319	CNX0507	Bioamines and Neurotransmitter Metabolism	CNX0519	GABA, Glutamate, Arginine, Ornithine, Proline Metabolism
38478	1.29919e-06	0.858217	GC(18:1/22:0)	GC(18:1/24:0)	0.858217	0.000734438	0.000652654	CNX0421	Glycosphingolipid Metabolism	CNX0422	Glycosphingolipid Metabolism
34535	1.35864e-06	0.857465	Decanoylcarnitine	Hexanoylcarnitine	0.857465	0.000761248	0.000676478	CNX0318	Fatty Acid Oxidation and Synthesis	CNX0459	Fatty Acid Oxidation and Synthesis
37197	1.38484e-06	0.857143	Dodecenoylcarnitine	Octanoylcarnitine	0.857143	0.000769122	0.000683476	CNX0369	Fatty Acid Oxidation and Synthesis	CNX0624	Fatty Acid Oxidation and Synthesis
34273	1.4569e-06	0.856283	DHC(18:1/16:0)	GC(18:1/16:0)	0.856283	0.000802104	0.000712785	CNX0342	Glycosphingolipid Metabolism	CNX0419	Glycosphingolipid Metabolism
58964	1.51297e-06	0.855639	PE(34:2)	PI(16:0/16:0)	0.855639	0.000818734	0.000727563	CNX0706	Phospholipid Metabolism	CNX0738	Phospholipid Metabolism
59534	1.51297e-06	0.855639	PG(32:1)	PG(34:2)	0.855639	0.000818734	0.000727563	CNX0714	Phospholipid Metabolism	CNX0717	Phospholipid Metabolism
55394	1.65132e-06	0.854135	PA(16:0/16:1)	PC(16:0/18:1)	0.854135	0.000878587	0.000780751	CNX0659	Phospholipid Metabolism	CNX0668	Phospholipid Metabolism
55408	1.65132e-06	0.854135	PA(16:0/16:1)	PC(34:1)	0.854135	0.000878587	0.000780751	CNX0659	Phospholipid Metabolism	CNX0690	Phospholipid Metabolism
22866	1.76781e-06	0.852952	Ceramide(d18:1/18:1)	Ceramide(d18:1/20:1)	0.852952	0.000912873	0.000811219	CNX0214	Ceramide Metabolism	CNX0220	Ceramide Metabolism
23723	1.73553e-06	0.853273	Ceramide(d18:1/20:0)	Ceramide(d18:1/22:2 OH)	0.853273	0.000912873	0.000811219	CNX0218	Ceramide Metabolism	CNX0226	Ceramide Metabolism
36228	1.76781e-06	-0.852952	Dimethyl-L-arginine	L-Homoserine	0.852952	0.000912873	0.000811219	CNX0358	Nitric Oxide, Superoxide, Peroxide Metabolism	CNX0511	SAM, SAH, Methionine, Cysteine, Glutathione Metabolism
38455	1.77344e-06	0.852897	GC(18:1/16:0)	THC 18:1/16:0	0.852897	0.000912873	0.000811219	CNX0419	Glycosphingolipid Metabolism	CNX0901	Glycosphingolipid Metabolism
24000	1.8006e-06	0.852632	Ceramide(d18:1/20:1 OH)	Ceramide(d18:1/20:1)	0.852632	0.000919381	0.000817003	CNX0219	Ceramide Metabolism	CNX0220	Ceramide Metabolism
11021	1.96153e-06	0.851128	9-Decenoylcarnitine	Dodecenoylcarnitine	0.851128	0.000985653	0.000875895	CNX0104	Fatty Acid Oxidation and Synthesis	CNX0369	Fatty Acid Oxidation and Synthesis
11425	1.95069e-06	0.851226	9-Hexadecenoylcarnitine	Myristoylcarnitine	0.851226	0.000985653	0.000875895	CNX0106	Fatty Acid Oxidation and Synthesis	CNX0593	Fatty Acid Oxidation and Synthesis
5599	2.14841e-06	0.849511	3, 5-Tetradecadiencarnitine	3-Hydroxyoleoylcarnitine	0.849511	0.00106269	0.000944354	CNX0067	Fatty Acid Oxidation and Synthesis	CNX0061	Fatty Acid Oxidation and Synthesis
26503	2.13487e-06	0.849624	Ceramide(d18:1/24:0 OH)	Ceramide(d18:1/24:1)	0.849624	0.00106269	0.000944354	CNX0229	Ceramide Metabolism	CNX0231	Ceramide Metabolism
59810	2.32143e-06	0.84812	PG(34:2)	PI(16:0/16:0)	0.84812	0.00113937	0.0010125	CNX0717	Phospholipid Metabolism	CNX0738	Phospholipid Metabolism
54097	2.52206e-06	0.846617	Octanoylcarnitine	Pimelylcarnitine	0.846617	0.00122832	0.00109154	CNX0624	Fatty Acid Oxidation and Synthesis	CNX0759	Fatty Acid Oxidation and Synthesis
22304	2.58266e-06	0.846183	Ceramide(d18:1/18:0)	Ceramide(d18:1/24:2 OH)	0.846183	0.00123878	0.00110083	CNX0212	Ceramide Metabolism	CNX0232	Ceramide Metabolism
55811	2.58266e-06	0.846183	PA(18:0/16:1)	PG(34:2)	0.846183	0.00123878	0.00110083	CNX0654	Phospholipid Metabolism	CNX0717	Phospholipid Metabolism
11010	2.73764e-06	0.845113	9-Decenoylcarnitine	Decanoylcarnitine	0.845113	0.00129352	0.00114948	CNX0104	Fatty Acid Oxidation and Synthesis	CNX0318	Fatty Acid Oxidation and Synthesis
25962	2.73764e-06	0.845113	Ceramide(d18:1/22:2)	Ceramide(d18:1/26:1 OH)	0.845113	0.00129352	0.00114948	CNX0227	Ceramide Metabolism	CNX0237	Ceramide Metabolism
25957	2.80282e-06	0.844679	Ceramide(d18:1/22:2)	Ceramide(d18:1/24:2 OH)	0.844679	0.00130484	0.00115954	CNX0227	Ceramide Metabolism	CNX0232	Ceramide Metabolism
59101	2.80282e-06	0.844679	PE(36:1)	SM(d18:1/20:0)	0.844679	0.00130484	0.00115954	CNX0707	Phospholipid Metabolism	CNX0839	Sphingomyelin Metabolism
8468	2.86937e-06	0.844244	3-Hydroxyoleoylcarnitine	Malonylcarnitine	0.844244	0.00132607	0.0011784	CNX0061	Fatty Acid Oxidation and Synthesis	CNX0555	Fatty Acid Oxidation and Synthesis
23447	2.91891e-06	0.843926	Ceramide(d18:1/20:0 OH)	Ceramide(d18:1/24:2)	0.843926	0.00133919	0.00119006	CNX0217	Ceramide Metabolism	CNX0233	Ceramide Metabolism
27052	2.96913e-06	0.843609	Ceramide(d18:1/24:1)	Ceramide(d18:1/26:1 OH)	0.843609	0.00135243	0.00120183	CNX0231	Ceramide Metabolism	CNX0237	Ceramide Metabolism
59294	3.03917e-06	0.843174	PE(36:3)	SM(d18:1/20:0)	0.843174	0.00137444	0.00122139	CNX0709	Phospholipid Metabolism	CNX0839	Sphingomyelin Metabolism
36900	3.56448e-06	0.840166	Dodecanoylcarnitine	Hexanoylcarnitine	0.840166	0.00158931	0.00141233	CNX0368	Fatty Acid Oxidation and Synthesis	CNX0459	Fatty Acid Oxidation and Synthesis
62032	3.56448e-06	0.840166	SM(d18:1/22:2 OH)	SM(d18:1/26:1)	0.840166	0.00158931	0.00141233	CNX0857	Sphingomyelin Metabolism	CNX0833	Sphingomyelin Metabolism
23446	3.64689e-06	0.839729	Ceramide(d18:1/20:0 OH)	Ceramide(d18:1/24:2 OH)	0.839729	0.00161468	0.00143488	CNX0217	Ceramide Metabolism	CNX0232	Ceramide Metabolism
40059	3.76906e-06	0.839098	Glutaconic acid	Ketoleucine	0.839098	0.00164575	0.00146249	CNX0436	Pentose Phosphate, Gluconate Metabolism	CNX0496	Branch Chain Amino Acid Metabolism
59629	3.76906e-06	0.839098	PG(32:2)	PI(16:0/16:0)	0.839098	0.00164575	0.00146249	CNX0715	Phospholipid Metabolism	CNX0738	Phospholipid Metabolism
34477	3.86778e-06	0.8386	DHC(18:1/16:0)	THC 18:1/16:0	0.8386	0.00167729	0.00149052	CNX0342	Glycosphingolipid Metabolism	CNX0901	Glycosphingolipid Metabolism
59150	4.07449e-06	0.837594	PE(36:2)	PE(36:3)	0.837594	0.00175491	0.00155949	CNX0708	Phospholipid Metabolism	CNX0709	Phospholipid Metabolism
47983	4.11316e-06	0.837411	L-Isoleucine	L-Valine	0.837411	0.0017596	0.00156366	CNX0512	Branch Chain Amino Acid Metabolism	CNX0524	Branch Chain Amino Acid Metabolism
9412	4.42904e-06	0.835967	4-Hydroxyphenylpyruvic acid	Hexose Pool	0.835967	0.00185709	0.00165029	CNX0074	Microbiome Metabolism	CNX0460	Glycolysis and Gluconeogenesis Metabolism
41609	4.40125e-06	0.83609	Glycolic acid	Oleic acid	0.83609	0.00185709	0.00165029	CNX0447	Peroxisomal Metabolism	CNX0630	Fatty Acid Oxidation and Synthesis
49360	4.40125e-06	0.83609	L-Proline	Ureidopropionic acid	0.83609	0.00185709	0.00165029	CNX0519	GABA, Glutamate, Arginine, Ornithine, Proline Metabolism	CNX0939	Pyrimidine Metabolism
55553	4.75061e-06	0.834586	PA(16:1/16:1)	PG(32:1)	0.834586	0.00197881	0.00175846	CNX0652	Phospholipid Metabolism	CNX0714	Phospholipid Metabolism
13561	4.85685e-06	0.834148	Allantoic acid	Citrulline	0.834148	0.0020094	0.00178564	CNX0132	Purine Metabolism	CNX0265	Urea Cycle
15603	4.8875e-06	0.834023	BMP(18:1/16:0)	PE(38:5)	0.834023	0.0020094	0.00178564	CNX0178	Phospholipid Metabolism	CNX0711	Phospholipid Metabolism
5936	5.04404e-06	0.833396	3-Hydroxy-cis-5-tetradecenoylcarnitine	3-Hydroxyhexanoylcarnitine	0.833396	0.00206037	0.00183094	CNX0050	Fatty Acid Oxidation and Synthesis	CNX0056	Fatty Acid Oxidation and Synthesis
55389	5.12385e-06	0.833083	PA(16:0/16:1)	PA(16:1/18:1)	0.833083	0.00206632	0.00183622	CNX0659	Phospholipid Metabolism	CNX0653	Phospholipid Metabolism
55554	5.12385e-06	0.833083	PA(16:1/16:1)	PG(32:2)	0.833083	0.00206632	0.00183622	CNX0652	Phospholipid Metabolism	CNX0715	Phospholipid Metabolism
56975	5.18843e-06	0.832832	PC(18:1(9Z)/18:1(9Z))	Shikimate-3-phosphate	0.832832	0.00207912	0.0018476	CNX0696	Phospholipid Metabolism	CNX0827	Microbiome Metabolism
11436	5.52237e-06	0.831579	9-Hexadecenoylcarnitine	Octanoylcarnitine	0.831579	0.00218527	0.00194193	CNX0106	Fatty Acid Oxidation and Synthesis	CNX0624	Fatty Acid Oxidation and Synthesis
59052	5.52237e-06	0.831579	PE(36:1)	PE(36:2)	0.831579	0.00218527	0.00194193	CNX0707	Phospholipid Metabolism	CNX0708	Phospholipid Metabolism
25127	5.55709e-06	0.831452	Ceramide(d18:1/22:0)	Ceramide(d18:1/24:0)	0.831452	0.00218535	0.001942	CNX0224	Ceramide Metabolism	CNX0230	Ceramide Metabolism
22865	5.64379e-06	0.83114	Ceramide(d18:1/18:1)	Ceramide(d18:1/20:1 OH)	0.83114	0.00220574	0.00196012	CNX0214	Ceramide Metabolism	CNX0219	Ceramide Metabolism
25956	5.94759e-06	0.830075	Ceramide(d18:1/22:2)	Ceramide(d18:1/24:1)	0.830075	0.00229613	0.00204045	CNX0227	Ceramide Metabolism	CNX0231	Ceramide Metabolism
59296	5.94759e-06	0.830075	PE(36:3)	SM(d18:1/20:1)	0.830075	0.00229613	0.00204045	CNX0709	Phospholipid Metabolism	CNX0853	Sphingomyelin Metabolism
5225	6.38413e-06	0.828626	2-deoxyglucose-6-phosphate	Shikimate-3-phosphate	0.828626	0.00242679	0.00215655	CNX0021	Glycolysis and Gluconeogenesis Metabolism	CNX0827	Microbiome Metabolism
5592	6.40102e-06	0.828571	3, 5-Tetradecadiencarnitine	3-Hydroxy-cis-5-tetradecenoylcarnitine	0.828571	0.00242679	0.00215655	CNX0067	Fatty Acid Oxidation and Synthesis	CNX0050	Fatty Acid Oxidation and Synthesis
34601	6.40102e-06	0.828571	Decanoylcarnitine	Octanoylcarnitine	0.828571	0.00242679	0.00215655	CNX0318	Fatty Acid Oxidation and Synthesis	CNX0624	Fatty Acid Oxidation and Synthesis
62435	6.55996e-06	0.828066	SM(d18:1/18:0)	SM(d18:1/24:0)	0.828066	0.00247224	0.00219695	CNX0865	Sphingomyelin Metabolism	CNX0843	Sphingomyelin Metabolism
56402	6.84575e-06	0.827184	PC(16:0/18:2)	PC(18:0/18:2)	0.827184	0.00256468	0.00227909	CNX0691	Phospholipid Metabolism	CNX0672	Phospholipid Metabolism
23440	7.0539e-06	0.826561	Ceramide(d18:1/20:0 OH)	Ceramide(d18:1/22:2 OH)	0.826561	0.00259657	0.00230743	CNX0217	Ceramide Metabolism	CNX0226	Ceramide Metabolism
23445	7.03182e-06	0.826627	Ceramide(d18:1/20:0 OH)	Ceramide(d18:1/24:1)	0.826627	0.00259657	0.00230743	CNX0217	Ceramide Metabolism	CNX0231	Ceramide Metabolism
62036	7.03182e-06	0.826627	SM(d18:1/24:0)	SM(d18:1/26:1)	0.826627	0.00259657	0.00230743	CNX0843	Sphingomyelin Metabolism	CNX0833	Sphingomyelin Metabolism
6040	7.39882e-06	0.825564	3-Hydroxy-cis-5-tetradecenoylcarnitine	Dodecanoylcarnitine	0.825564	0.00267685	0.00237877	CNX0050	Fatty Acid Oxidation and Synthesis	CNX0368	Fatty Acid Oxidation and Synthesis
6041	7.39882e-06	0.825564	3-Hydroxy-cis-5-tetradecenoylcarnitine	Dodecenoylcarnitine	0.825564	0.00267685	0.00237877	CNX0050	Fatty Acid Oxidation and Synthesis	CNX0369	Fatty Acid Oxidation and Synthesis
58854	7.39882e-06	0.825564	PE(34:1)	PE(36:1)	0.825564	0.00267685	0.00237877	CNX0705	Phospholipid Metabolism	CNX0707	Phospholipid Metabolism
62477	7.60346e-06	0.824991	SM(d18:1/18:1 OH)	SM(d18:1/20:1 OH)	0.824991	0.00273526	0.00243067	CNX0850	Sphingomyelin Metabolism	CNX0854	Sphingomyelin Metabolism
11344	7.94655e-06	0.82406	9-Hexadecenoylcarnitine	Dodecanoylcarnitine	0.82406	0.00284253	0.002526	CNX0106	Fatty Acid Oxidation and Synthesis	CNX0368	Fatty Acid Oxidation and Synthesis
24011	8.11417e-06	0.823618	Ceramide(d18:1/20:1 OH)	Ceramide(d18:1/24:2 OH)	0.823618	0.00287006	0.00255046	CNX0219	Ceramide Metabolism	CNX0232	Ceramide Metabolism
38479	8.11417e-06	0.823618	GC(18:1/22:0)	GC(18:1/24:1)	0.823618	0.00287006	0.00255046	CNX0421	Glycosphingolipid Metabolism	CNX0423	Glycosphingolipid Metabolism
46603	8.1651e-06	0.823485	L-Carnitine	PE(38:5)	0.823485	0.00287203	0.00255221	CNX0503	Fatty Acid Oxidation and Synthesis	CNX0711	Phospholipid Metabolism
173	8.70765e-06	0.822114	1-Methyladenosine	L-Glutamine	0.822114	0.00293253	0.00260598	CNX0001	Purine Metabolism	CNX0507	Bioamines and Neurotransmitter Metabolism
23437	8.70765e-06	0.822114	Ceramide(d18:1/20:0 OH)	Ceramide(d18:1/22:0 OH)	0.822114	0.00293253	0.00260598	CNX0217	Ceramide Metabolism	CNX0223	Ceramide Metabolism
26237	8.70765e-06	0.822114	Ceramide(d18:1/23:0) or Ceramide(d18:1/22:1 OH)	Ceramide(d18:1/26:1)	0.822114	0.00293253	0.00260598	CNX0228	Ceramide Metabolism	CNX0238	Ceramide Metabolism
37031	8.52918e-06	0.822556	Dodecanoylcarnitine	Pimelylcarnitine	0.822556	0.00293253	0.00260598	CNX0368	Fatty Acid Oxidation and Synthesis	CNX0759	Fatty Acid Oxidation and Synthesis
56773	8.38904e-06	0.82291	PC(18:0/18:2)	PC(34:2)	0.82291	0.00293253	0.00260598	CNX0672	Phospholipid Metabolism	CNX0691	Phospholipid Metabolism
57926	8.52918e-06	0.822556	PC(34:1)	PG(34:2)	0.822556	0.00293253	0.00260598	CNX0690	Phospholipid Metabolism	CNX0717	Phospholipid Metabolism
61890	8.70765e-06	0.822114	SM(d18:1/16:0)	SM(d18:1/16:1)	0.822114	0.00293253	0.00260598	CNX0835	Sphingomyelin Metabolism	CNX0831	Sphingomyelin Metabolism
63378	8.52918e-06	0.822556	SM(d18:1/26:0 OH)	SM(d18:1/26:2)	0.822556	0.00293253	0.00260598	CNX0862	Sphingomyelin Metabolism	CNX0845	Sphingomyelin Metabolism
53017	9.2058e-06	0.820918	N-Acetylornithine	Ureidopropionic acid	0.820918	0.0030839	0.00274049	CNX0597	GABA, Glutamate, Arginine, Ornithine, Proline Metabolism	CNX0939	Pyrimidine Metabolism
23439	9.33849e-06	0.820609	Ceramide(d18:1/20:0 OH)	Ceramide(d18:1/22:1)	0.820609	0.00311188	0.00276535	CNX0217	Ceramide Metabolism	CNX0225	Ceramide Metabolism
21418	9.66852e-06	0.819857	Ceramide(d18:1/16:1 OH)	Ceramide(d18:1/18:0 OH)	0.819857	0.00320499	0.0028481	CNX0207	Ceramide Metabolism	CNX0211	Ceramide Metabolism
5701	1.05055e-05	0.818045	3, 5-Tetradecadiencarnitine	Dodecenoylcarnitine	0.818045	0.00338031	0.00300389	CNX0067	Fatty Acid Oxidation and Synthesis	CNX0369	Fatty Acid Oxidation and Synthesis
8393	1.05711e-05	0.817908	3-Hydroxyoleoylcarnitine	Dodecenoylcarnitine	0.817908	0.00338031	0.00300389	CNX0061	Fatty Acid Oxidation and Synthesis	CNX0369	Fatty Acid Oxidation and Synthesis
16724	1.03591e-05	0.818353	Behenic acid	Hexacosanoic acid	0.818353	0.00338031	0.00300389	CNX0168	Very Long Chain Fatty Acid Oxidation	CNX0458	Very Long Chain Fatty Acid Oxidation
21423	1.03591e-05	0.818353	Ceramide(d18:1/16:1 OH)	Ceramide(d18:1/20:0 OH)	0.818353	0.00338031	0.00300389	CNX0207	Ceramide Metabolism	CNX0217	Ceramide Metabolism
31511	1.04237e-05	0.818217	Citrulline	Ureidosuccinic acid	0.818217	0.00338031	0.00300389	CNX0265	Urea Cycle	CNX0940	Pyrimidine Metabolism
51213	1.05055e-05	0.818045	LysoPC(24:1(15Z))	PA(16:1/18:1)	0.818045	0.00338031	0.00300389	CNX0549	Phospholipid Metabolism	CNX0653	Phospholipid Metabolism
63204	1.05711e-05	0.817908	SM(d18:1/24:0 OH)	SM(d18:1/26:0 OH)	0.817908	0.00338031	0.00300389	CNX0859	Sphingomyelin Metabolism	CNX0862	Sphingomyelin Metabolism
48949	1.07202e-05	0.817601	L-Palmitoylcarnitine	Pimelylcarnitine	0.817601	0.00341074	0.00303094	CNX0517	Fatty Acid Oxidation and Synthesis	CNX0759	Fatty Acid Oxidation and Synthesis
52888	1.07873e-05	0.817463	N-Acetylornithine	Ornithine	0.817463	0.00341492	0.00303465	CNX0597	GABA, Glutamate, Arginine, Ornithine, Proline Metabolism	CNX0632	Urea Cycle
24012	1.12472e-05	0.816541	Ceramide(d18:1/20:1 OH)	Ceramide(d18:1/24:2)	0.816541	0.00350791	0.00311729	CNX0219	Ceramide Metabolism	CNX0233	Ceramide Metabolism
24016	1.12472e-05	0.816541	Ceramide(d18:1/20:1 OH)	Ceramide(d18:1/26:1 OH)	0.816541	0.00350791	0.00311729	CNX0219	Ceramide Metabolism	CNX0237	Ceramide Metabolism
63375	1.12472e-05	0.816541	SM(d18:1/26:0 OH)	SM(d18:1/26:0)	0.816541	0.00350791	0.00311729	CNX0862	Sphingomyelin Metabolism	CNX0844	Sphingomyelin Metabolism
23725	1.18698e-05	0.815344	Ceramide(d18:1/20:0)	Ceramide(d18:1/23:0) or Ceramide(d18:1/22:1 OH)	0.815344	0.00368393	0.00327371	CNX0218	Ceramide Metabolism	CNX0228	Ceramide Metabolism
25403	1.2868e-05	0.813534	Ceramide(d18:1/22:1)	Ceramide(d18:1/24:0 OH)	0.813534	0.00393586	0.00349758	CNX0225	Ceramide Metabolism	CNX0229	Ceramide Metabolism
36645	1.2868e-05	0.813534	Docosahexaenoic acid	Eicosapentaenoic acid	0.813534	0.00393586	0.00349758	CNX0367	Fatty Acid Oxidation and Synthesis	CNX0376	Eicosanoid and Resolvin Metabolism
40261	1.28133e-05	0.81363	Glyceraldehyde	Hexose Pool	0.81363	0.00393586	0.00349758	CNX0439	Glycolysis and Gluconeogenesis Metabolism	CNX0460	Glycolysis and Gluconeogenesis Metabolism
59053	1.37517e-05	0.81203	PE(36:1)	PE(36:3)	0.81203	0.00418594	0.00371981	CNX0707	Phospholipid Metabolism	CNX0709	Phospholipid Metabolism
56657	1.40242e-05	0.811583	PC(16:0/22:6)	PC(38:5)	0.811583	0.00424845	0.00377536	CNX0671	Phospholipid Metabolism	CNX0694	Phospholipid Metabolism
63674	1.43014e-05	0.811136	THC 18:1/18:0	THC 18:1/24:1	0.811136	0.00431182	0.00383167	CNX0902	Glycosphingolipid Metabolism	CNX0906	Glycosphingolipid Metabolism
36177	1.46876e-05	0.810526	Dimethyl-L-arginine	Dopamine	0.810526	0.00438647	0.00389801	CNX0358	Nitric Oxide, Superoxide, Peroxide Metabolism	CNX0370	Bioamines and Neurotransmitter Metabolism
57668	1.46876e-05	0.810526	PC(30:0)	THC 18:1/24:1	0.810526	0.00438647	0.00389801	CNX0685	Phospholipid Metabolism	CNX0906	Glycosphingolipid Metabolism
8418	1.53179e-05	0.80956	3-Hydroxyoleoylcarnitine	Hexanoylcarnitine	0.80956	0.00455324	0.00404621	CNX0061	Fatty Acid Oxidation and Synthesis	CNX0459	Fatty Acid Oxidation and Synthesis
62137	1.54732e-05	0.809327	SM(d18:1/16:0)	SM(d18:1/18:0)	0.809327	0.00457791	0.00406813	CNX0835	Sphingomyelin Metabolism	CNX0865	Sphingomyelin Metabolism
24013	1.56783e-05	0.809023	Ceramide(d18:1/20:1 OH)	Ceramide(d18:1/25:0)	0.809023	0.00461699	0.00410286	CNX0219	Ceramide Metabolism	CNX0234	Ceramide Metabolism
23729	1.62958e-05	0.808126	Ceramide(d18:1/20:0)	Ceramide(d18:1/24:2 OH)	0.808126	0.00477662	0.00424471	CNX0218	Ceramide Metabolism	CNX0232	Ceramide Metabolism
56309	1.67263e-05	0.807519	PC(16:0/18:1)	PG(34:2)	0.807519	0.00488023	0.00433679	CNX0668	Phospholipid Metabolism	CNX0717	Phospholipid Metabolism
35303	1.6935e-05	0.807229	Deoxyadenosine monophosphate	Maleic acid	0.807229	0.00491846	0.00437076	CNX0324	Purine Metabolism	CNX0551	Fatty Acid Oxidation and Synthesis
57012	1.76062e-05	0.806318	PC(18:3/22:4)	PC(40:6)	0.806318	0.00509003	0.00452323	CNX0674	Phospholipid Metabolism	CNX0695	Phospholipid Metabolism
56293	1.78346e-05	0.806015	PC(16:0/18:1)	PC(36:1)	0.806015	0.00513263	0.00456109	CNX0668	Phospholipid Metabolism	CNX0693	Phospholipid Metabolism
30508	1.81776e-05	0.805566	Citraconic acid	Dehydroascorbic acid	0.805566	0.00520767	0.00462777	CNX0262	Krebs Cycle	CNX0994	Vitamin C (Ascorbate) Metabolism
4535	1.90059e-05	0.804511	2-Octenoylcarnitine	Saccharopine	0.804511	0.00542046	0.00481686	CNX0032	Fatty Acid Oxidation and Synthesis	CNX0818	Lysine Metabolism
177	1.94289e-05	-0.803988	1-Methyladenosine	L-Homoserine	0.803988	0.00551624	0.00490197	CNX0001	Purine Metabolism	CNX0511	SAM, SAH, Methionine, Cysteine, Glutathione Metabolism
62730	1.99893e-05	0.80331	SM(d18:1/20:0)	SM(d18:1/20:2)	0.80331	0.00565002	0.00502086	CNX0839	Sphingomyelin Metabolism	CNX0840	Sphingomyelin Metabolism
26506	2.02433e-05	0.803008	Ceramide(d18:1/24:0 OH)	Ceramide(d18:1/25:0)	0.803008	0.00569638	0.00506206	CNX0229	Ceramide Metabolism	CNX0234	Ceramide Metabolism
31840	2.12823e-05	-0.801805	CoQ10H2	L-Glutamic acid	0.801805	0.00596223	0.0052983	CNX0293	Ubiquinone and Dolichol Metabolism	CNX0506	Bioamines and Neurotransmitter Metabolism
22306	2.15499e-05	0.801504	Ceramide(d18:1/18:0)	Ceramide(d18:1/25:0)	0.801504	0.00601062	0.0053413	CNX0212	Ceramide Metabolism	CNX0234	Ceramide Metabolism
181	2.19554e-05	0.801053	1-Methyladenosine	L-Lysine	0.801053	0.00604385	0.00537084	CNX0001	Purine Metabolism	CNX0515	Lysine Metabolism
25679	2.19554e-05	0.801053	Ceramide(d18:1/22:2 OH)	Ceramide(d18:1/24:0 OH)	0.801053	0.00604385	0.00537084	CNX0226	Ceramide Metabolism	CNX0229	Ceramide Metabolism
58904	2.19554e-05	0.801053	PE(34:1)	SM(d18:1/20:0)	0.801053	0.00604385	0.00537084	CNX0705	Phospholipid Metabolism	CNX0839	Sphingomyelin Metabolism
26229	2.23678e-05	0.800602	Ceramide(d18:1/23:0) or Ceramide(d18:1/22:1 OH)	Ceramide(d18:1/24:0)	0.800602	0.00612323	0.00544137	CNX0228	Ceramide Metabolism	CNX0230	Ceramide Metabolism
38456	2.24372e-05	0.800527	GC(18:1/16:0)	THC 18:1/18:0	0.800527	0.00612323	0.00544137	CNX0419	Glycosphingolipid Metabolism	CNX0902	Glycosphingolipid Metabolism
39408	2.2647e-05	0.800301	Gamma-glutamyl-Alanine	L-Glutamic acid	0.800301	0.00612765	0.0054453	CNX0413	Gamma-Glutamyl and other Dipeptides	CNX0506	Bioamines and Neurotransmitter Metabolism
61893	2.2647e-05	0.800301	SM(d18:1/16:1)	SM(d18:1/16:2)	0.800301	0.00612765	0.0054453	CNX0831	Sphingomyelin Metabolism	CNX0836	Sphingomyelin Metabolism
22579	2.29289e-05	0.8	Ceramide(d18:1/18:1 OH)	Ceramide(d18:1/20:1 OH)	0.8	0.00617753	0.00548962	CNX0213	Ceramide Metabolism	CNX0219	Ceramide Metabolism
22004	2.33573e-05	0.799549	Ceramide(d18:1/18:0 OH)	Ceramide(d18:1/20:1 OH)	0.799549	0.00626628	0.0055685	CNX0211	Ceramide Metabolism	CNX0219	Ceramide Metabolism
36226	2.37928e-05	0.799097	Dimethyl-L-arginine	L-Histidine	0.799097	0.0063562	0.0056484	CNX0358	Nitric Oxide, Superoxide, Peroxide Metabolism	CNX0508	Histidine, Histamine, Carnosine Metabolism
13030	2.4385e-05	0.798495	Adipoylcarnitine	Myristoylcarnitine	0.798495	0.00640627	0.0056929	CNX0121	Fatty Acid Oxidation and Synthesis	CNX0593	Fatty Acid Oxidation and Synthesis
21439	2.43836e-05	0.798496	Ceramide(d18:1/16:1 OH)	Ceramide(d18:1/25:0)	0.798496	0.00640627	0.0056929	CNX0207	Ceramide Metabolism	CNX0234	Ceramide Metabolism
23721	2.40868e-05	0.798797	Ceramide(d18:1/20:0)	Ceramide(d18:1/22:0)	0.798797	0.00640627	0.0056929	CNX0218	Ceramide Metabolism	CNX0224	Ceramide Metabolism
24006	2.43836e-05	0.798496	Ceramide(d18:1/20:1 OH)	Ceramide(d18:1/22:2)	0.798496	0.00640627	0.0056929	CNX0219	Ceramide Metabolism	CNX0227	Ceramide Metabolism
7466	2.4836e-05	0.798044	3-Hydroxyhexanoylcarnitine	Malonylcarnitine	0.798044	0.00649778	0.00577422	CNX0056	Fatty Acid Oxidation and Synthesis	CNX0555	Fatty Acid Oxidation and Synthesis
62039	2.59175e-05	0.796992	SM(d18:1/25:0) or SM(d18:1/24:1 OH)	SM(d18:1/26:1)	0.796992	0.00675284	0.00600087	CNX0861	Sphingomyelin Metabolism	CNX0833	Sphingomyelin Metabolism
17835	2.65583e-05	0.796387	Butyrylcarnitine	Tiglylcarnitine	0.796387	0.00689144	0.00612404	CNX0192	Microbiome Metabolism	CNX0922	Branch Chain Amino Acid Metabolism
52437	2.67213e-05	0.796235	Myristoylcarnitine	Octanoylcarnitine	0.796235	0.00690545	0.00613649	CNX0593	Fatty Acid Oxidation and Synthesis	CNX0624	Fatty Acid Oxidation and Synthesis
8549	2.68803e-05	0.796088	3-Hydroxyoleoylcarnitine	Pimelylcarnitine	0.796088	0.00691828	0.00614789	CNX0061	Fatty Acid Oxidation and Synthesis	CNX0759	Fatty Acid Oxidation and Synthesis
24853	2.75342e-05	0.795489	Ceramide(d18:1/22:0 OH)	Ceramide(d18:1/25:0)	0.795489	0.00697319	0.00619669	CNX0223	Ceramide Metabolism	CNX0234	Ceramide Metabolism
32082	2.72057e-05	-0.795788	Cortisone	Imidazoleacetic acid	0.795788	0.00697319	0.00619669	CNX0296	Cholesterol, Cortisol, Non-Gonadal Steroid Metabolism	CNX0483	Microbiome Metabolism
37550	2.75342e-05	0.795489	Dopamine	Taurine	0.795489	0.00697319	0.00619669	CNX0370	Bioamines and Neurotransmitter Metabolism	CNX0886	Taurine, Hypotaurine Metabolism
61961	2.75342e-05	0.795489	SM(d18:1/18:2)	SM(d18:1/24:2)	0.795489	0.00697319	0.00619669	CNX0838	Sphingomyelin Metabolism	CNX0832	Sphingomyelin Metabolism
10467	2.77044e-05	-0.795335	5-Methylthioadenosine	Oxalic acid	0.795335	0.00698835	0.00621016	CNX0085	Polyamine Metabolism	CNX0636	Peroxisomal Metabolism
23731	2.80379e-05	0.795036	Ceramide(d18:1/20:0)	Ceramide(d18:1/25:0)	0.795036	0.00704441	0.00625997	CNX0218	Ceramide Metabolism	CNX0234	Ceramide Metabolism
20834	2.92373e-05	0.793985	Ceramide(d18:1/16:0 OH)	Ceramide(d18:1/16:1)	0.793985	0.00728792	0.00647637	CNX0205	Ceramide Metabolism	CNX0208	Ceramide Metabolism
57318	2.92373e-05	0.793985	PC(20:5/P-16:0)	SM(d18:1/26:2 OH)	0.793985	0.00728792	0.00647637	CNX0676	Plasmalogen Metabolism	CNX0864	Sphingomyelin Metabolism
7289	2.99525e-05	0.793376	3-Hydroxyhexanoylcarnitine	3-Hydroxyoleoylcarnitine	0.793376	0.00743691	0.00660877	CNX0056	Fatty Acid Oxidation and Synthesis	CNX0061	Fatty Acid Oxidation and Synthesis
6197	3.10309e-05	0.792481	3-Hydroxy-cis-5-tetradecenoylcarnitine	Pimelylcarnitine	0.792481	0.00758567	0.00674096	CNX0050	Fatty Acid Oxidation and Synthesis	CNX0759	Fatty Acid Oxidation and Synthesis
11439	3.10309e-05	0.792481	9-Hexadecenoylcarnitine	Oleoylcarnitine	0.792481	0.00758567	0.00674096	CNX0106	Fatty Acid Oxidation and Synthesis	CNX0631	Fatty Acid Oxidation and Synthesis
25125	3.10309e-05	0.792481	Ceramide(d18:1/22:0)	Ceramide(d18:1/23:0) or Ceramide(d18:1/22:1 OH)	0.792481	0.00758567	0.00674096	CNX0224	Ceramide Metabolism	CNX0228	Ceramide Metabolism
55559	3.10309e-05	0.792481	PA(16:1/16:1)	PI(16:0/16:0)	0.792481	0.00758567	0.00674096	CNX0652	Phospholipid Metabolism	CNX0738	Phospholipid Metabolism
36464	3.12224e-05	0.792325	Dimethylglycine	L-Kynurenine	0.792325	0.00760314	0.00675649	CNX0359	1-Carbon, Folate Metabolism	CNX0513	Tryptophan, Kynurenine, Serotonin, Melatonin Metabolism
10059	3.15908e-05	-0.792027	5-HETE	Glycerol 3-phosphate	0.792027	0.00762855	0.00677907	CNX0079	Eicosanoid and Resolvin Metabolism	CNX0443	Glycolysis and Gluconeogenesis Metabolism
29499	3.15908e-05	0.792027	Chenodeoxyglycocholic acid	Glycocholic acid	0.792027	0.00762855	0.00677907	CNX0243	Bile Salt Metabolism	CNX0446	Bile Salt Metabolism
33203	3.16882e-05	0.791949	Cysteamine	Propionylcarnitine	0.791949	0.00762855	0.00677907	CNX0303	SAM, SAH, Methionine, Cysteine, Glutathione Metabolism	CNX0774	Fatty Acid Oxidation and Synthesis
46727	3.29187e-05	-0.790977	L-Cystine	Methionine sulfoxide	0.790977	0.00789476	0.00701563	CNX0505	SAM, SAH, Methionine, Cysteine, Glutathione Metabolism	CNX0575	SAM, SAH, Methionine, Cysteine, Glutathione Metabolism
48155	3.35087e-05	0.790523	L-Kynurenine	L-Proline	0.790523	0.00800592	0.00711442	CNX0513	Tryptophan, Kynurenine, Serotonin, Melatonin Metabolism	CNX0519	GABA, Glutamate, Arginine, Ornithine, Proline Metabolism
8392	3.4108e-05	0.790068	3-Hydroxyoleoylcarnitine	Dodecanoylcarnitine	0.790068	0.00811848	0.00721445	CNX0061	Fatty Acid Oxidation and Synthesis	CNX0368	Fatty Acid Oxidation and Synthesis
3157	3.4905e-05	-0.789474	2-Arachidonylglycerol	THC 18:1/22:0	0.789474	0.0081851	0.00727365	CNX0020	Endocannabinoid Metabolism	CNX0904	Glycosphingolipid Metabolism
13106	3.4905e-05	0.789474	Adipoylcarnitine	Pimelylcarnitine	0.789474	0.0081851	0.00727365	CNX0121	Fatty Acid Oxidation and Synthesis	CNX0759	Fatty Acid Oxidation and Synthesis
21417	3.4905e-05	0.789474	Ceramide(d18:1/16:1 OH)	Ceramide(d18:1/16:1)	0.789474	0.0081851	0.00727365	CNX0207	Ceramide Metabolism	CNX0208	Ceramide Metabolism
58856	3.4905e-05	0.789474	PE(34:1)	PE(36:3)	0.789474	0.0081851	0.00727365	CNX0705	Phospholipid Metabolism	CNX0709	Phospholipid Metabolism
23441	3.55264e-05	0.789018	Ceramide(d18:1/20:0 OH)	Ceramide(d18:1/22:2)	0.789018	0.00826954	0.00734869	CNX0217	Ceramide Metabolism	CNX0227	Ceramide Metabolism
36181	3.55264e-05	0.789018	Dimethyl-L-arginine	GC(18:1/16:0)	0.789018	0.00826954	0.00734869	CNX0358	Nitric Oxide, Superoxide, Peroxide Metabolism	CNX0419	Glycosphingolipid Metabolism
34478	3.67994e-05	0.788107	DHC(18:1/16:0)	THC 18:1/18:0	0.788107	0.00853448	0.00758412	CNX0342	Glycosphingolipid Metabolism	CNX0902	Glycosphingolipid Metabolism
5608	3.69941e-05	0.78797	3, 5-Tetradecadiencarnitine	9-Hexadecenoylcarnitine	0.78797	0.00854833	0.00759643	CNX0067	Fatty Acid Oxidation and Synthesis	CNX0106	Fatty Acid Oxidation and Synthesis
185	3.87495e-05	0.786762	1-Methyladenosine	L-Proline	0.786762	0.0089214	0.00792795	CNX0001	Purine Metabolism	CNX0519	GABA, Glutamate, Arginine, Ornithine, Proline Metabolism
6116	3.91902e-05	0.786466	3-Hydroxy-cis-5-tetradecenoylcarnitine	Malonylcarnitine	0.786466	0.00895772	0.00796023	CNX0050	Fatty Acid Oxidation and Synthesis	CNX0555	Fatty Acid Oxidation and Synthesis
47775	3.91902e-05	0.786466	L-Homocysteic acid	Taurine	0.786466	0.00895772	0.00796023	CNX0510	SAM, SAH, Methionine, Cysteine, Glutathione Metabolism	CNX0886	Taurine, Hypotaurine Metabolism
8461	4.0124e-05	0.785849	3-Hydroxyoleoylcarnitine	Linoleic acid	0.785849	0.00913816	0.00812058	CNX0061	Fatty Acid Oxidation and Synthesis	CNX0530	Fatty Acid Oxidation and Synthesis
121	4.10359e-05	0.785258	1-Methyladenosine	Dimethyl-L-arginine	0.785258	0.00931235	0.00827537	CNX0001	Purine Metabolism	CNX0358	Nitric Oxide, Superoxide, Peroxide Metabolism
24848	4.1498e-05	0.784962	Ceramide(d18:1/22:0 OH)	Ceramide(d18:1/24:0 OH)	0.784962	0.00931705	0.00827954	CNX0223	Ceramide Metabolism	CNX0229	Ceramide Metabolism
55684	4.1498e-05	0.784962	PA(16:1/18:1)	PG(34:2)	0.784962	0.00931705	0.00827954	CNX0653	Phospholipid Metabolism	CNX0717	Phospholipid Metabolism
60417	4.1498e-05	0.784962	PS(34:2)	PS(36:2)	0.784962	0.00931705	0.00827954	CNX0786	Phospholipid Metabolism	CNX0788	Phospholipid Metabolism
32645	4.20098e-05	0.784639	Creatinine	Oxoglutaric acid	0.784639	0.00939861	0.00835202	CNX0298	SAM, SAH, Methionine, Cysteine, Glutathione Metabolism	CNX0639	Krebs Cycle
34982	4.22221e-05	0.784506	Dehydroascorbic acid	cis-aconitic acid	0.784506	0.00941285	0.00836468	CNX0994	Vitamin C (Ascorbate) Metabolism	CNX0259	Krebs Cycle
26504	4.34378e-05	0.783753	Ceramide(d18:1/24:0 OH)	Ceramide(d18:1/24:2 OH)	0.783753	0.00961615	0.00854534	CNX0229	Ceramide Metabolism	CNX0232	Ceramide Metabolism
48884	4.34378e-05	0.783753	L-Palmitoylcarnitine	Octanoylcarnitine	0.783753	0.00961615	0.00854534	CNX0517	Fatty Acid Oxidation and Synthesis	CNX0624	Fatty Acid Oxidation and Synthesis
55388	4.39223e-05	0.783459	PA(16:0/16:1)	PA(16:1/16:1)	0.783459	0.00968953	0.00861055	CNX0659	Phospholipid Metabolism	CNX0652	Phospholipid Metabolism
18624	4.41918e-05	0.783296	CL(18:2/18:2/18:1/18:1)	PA(16:1/18:1)	0.783296	0.00971513	0.0086333	CNX0270	Cardiolipin Metabolism	CNX0653	Phospholipid Metabolism
5596	4.46836e-05	0.783001	3, 5-Tetradecadiencarnitine	3-Hydroxyhexanoylcarnitine	0.783001	0.0097555	0.00866918	CNX0067	Fatty Acid Oxidation and Synthesis	CNX0056	Fatty Acid Oxidation and Synthesis
11370	4.46836e-05	0.783001	9-Hexadecenoylcarnitine	Hexanoylcarnitine	0.783001	0.0097555	0.00866918	CNX0106	Fatty Acid Oxidation and Synthesis	CNX0459	Fatty Acid Oxidation and Synthesis
62389	4.64678e-05	0.781955	SM(d18:1/18:0 OH)	SM(d18:1/26:2)	0.781955	0.0100755	0.00895358	CNX0849	Sphingomyelin Metabolism	CNX0845	Sphingomyelin Metabolism
62823	4.64678e-05	0.781955	SM(d18:1/20:1)	SM(d18:1/20:2)	0.781955	0.0100755	0.00895358	CNX0853	Sphingomyelin Metabolism	CNX0840	Sphingomyelin Metabolism
24005	4.72679e-05	0.781497	Ceramide(d18:1/20:1 OH)	Ceramide(d18:1/22:2 OH)	0.781497	0.0102141	0.00907668	CNX0219	Ceramide Metabolism	CNX0226	Ceramide Metabolism
56618	4.78496e-05	0.781168	PC(16:0/20:4)	Shikimate-3-phosphate	0.781168	0.0103046	0.00915711	CNX0670	Phospholipid Metabolism	CNX0827	Microbiome Metabolism
17598	4.80808e-05	0.781038	Butyrylcarnitine	Cysteamine	0.781038	0.0103193	0.00917017	CNX0192	Microbiome Metabolism	CNX0303	SAM, SAH, Methionine, Cysteine, Glutathione Metabolism
25405	4.91395e-05	0.780451	Ceramide(d18:1/22:1)	Ceramide(d18:1/24:1)	0.780451	0.0104403	0.00927775	CNX0225	Ceramide Metabolism	CNX0231	Ceramide Metabolism
55424	4.91395e-05	0.780451	PA(16:0/16:1)	PG(32:1)	0.780451	0.0104403	0.00927775	CNX0659	Phospholipid Metabolism	CNX0714	Phospholipid Metabolism
57923	4.91395e-05	0.780451	PC(34:1)	PG(32:1)	0.780451	0.0104403	0.00927775	CNX0690	Phospholipid Metabolism	CNX0714	Phospholipid Metabolism
60163	4.99802e-05	0.779993	PS(18:0/18:1(9Z))	PS(34:1)	0.779993	0.0105834	0.00940492	CNX0790	Phospholipid Metabolism	CNX0785	Phospholipid Metabolism
44791	5.1386e-05	0.77924	Hypoxanthine	Xanthosine	0.77924	0.0108448	0.00963721	CNX0477	Purine Metabolism	CNX1006	Purine Metabolism
57924	5.19428e-05	0.778947	PC(34:1)	PG(32:2)	0.778947	0.0108898	0.00967712	CNX0690	Phospholipid Metabolism	CNX0715	Phospholipid Metabolism
59537	5.19428e-05	0.778947	PG(32:1)	PI(16:0/16:0)	0.778947	0.0108898	0.00967712	CNX0714	Phospholipid Metabolism	CNX0738	Phospholipid Metabolism
38805	5.28257e-05	-0.778488	GC(18:1/24:0)	PC(16:0/20:4)	0.778488	0.011018	0.00979111	CNX0422	Glycosphingolipid Metabolism	CNX0670	Phospholipid Metabolism
40819	5.29027e-05	0.778449	Glycerol 3-phosphate	Phenylpropiolic acid	0.778449	0.011018	0.00979111	CNX0443	Glycolysis and Gluconeogenesis Metabolism	CNX0730	Microbiome Metabolism
12303	5.31487e-05	0.778322	Adenosine monophosphate	Deoxyadenosine monophosphate	0.778322	0.011033	0.00980439	CNX0117	Purine Metabolism	CNX0324	Purine Metabolism
5776	5.48829e-05	0.777444	3, 5-Tetradecadiencarnitine	Malonylcarnitine	0.777444	0.0111732	0.00992897	CNX0067	Fatty Acid Oxidation and Synthesis	CNX0555	Fatty Acid Oxidation and Synthesis
8451	5.46328e-05	0.777569	3-Hydroxyoleoylcarnitine	L-Palmitoylcarnitine	0.777569	0.0111732	0.00992897	CNX0061	Fatty Acid Oxidation and Synthesis	CNX0517	Fatty Acid Oxidation and Synthesis
45324	5.48829e-05	-0.777444	Indoleacrylic acid	SM(d18:1/18:2)	0.777444	0.0111732	0.00992897	CNX0487	Microbiome Metabolism	CNX0838	Sphingomyelin Metabolism
58908	5.48829e-05	0.777444	PE(34:1)	SM(d18:1/20:2)	0.777444	0.0111732	0.00992897	CNX0705	Phospholipid Metabolism	CNX0840	Sphingomyelin Metabolism
61977	5.48829e-05	0.777444	SM(d18:1/24:2 OH)	SM(d18:1/24:2)	0.777444	0.0111732	0.00992897	CNX0860	Sphingomyelin Metabolism	CNX0832	Sphingomyelin Metabolism
62329	5.48829e-05	0.777444	SM(d18:1/16:2)	SM(d18:1/25:0) or SM(d18:1/24:1 OH)	0.777444	0.0111732	0.00992897	CNX0836	Sphingomyelin Metabolism	CNX0861	Sphingomyelin Metabolism
25677	5.73556e-05	0.776232	Ceramide(d18:1/22:2 OH)	Ceramide(d18:1/22:2)	0.776232	0.011602	0.01031	CNX0226	Ceramide Metabolism	CNX0227	Ceramide Metabolism
49231	5.73556e-05	0.776232	L-Proline	Ornithine	0.776232	0.011602	0.01031	CNX0519	GABA, Glutamate, Arginine, Ornithine, Proline Metabolism	CNX0632	Urea Cycle
21438	5.79653e-05	0.77594	Ceramide(d18:1/16:1 OH)	Ceramide(d18:1/24:2)	0.77594	0.0116879	0.0103864	CNX0207	Ceramide Metabolism	CNX0233	Ceramide Metabolism
56830	5.832e-05	-0.775771	PC(18:0/18:2)	SM(d18:1/18:2 OH)	0.775771	0.0117221	0.0104168	CNX0672	Phospholipid Metabolism	CNX0851	Sphingomyelin Metabolism
24851	5.89381e-05	0.77548	Ceramide(d18:1/22:0 OH)	Ceramide(d18:1/24:2 OH)	0.77548	0.0118089	0.0104939	CNX0223	Ceramide Metabolism	CNX0232	Ceramide Metabolism
22292	6.11958e-05	0.774436	Ceramide(d18:1/18:0)	Ceramide(d18:1/20:1 OH)	0.774436	0.0120703	0.0107262	CNX0212	Ceramide Metabolism	CNX0219	Ceramide Metabolism
22309	6.11958e-05	0.774436	Ceramide(d18:1/18:0)	Ceramide(d18:1/26:1 OH)	0.774436	0.0120703	0.0107262	CNX0212	Ceramide Metabolism	CNX0237	Ceramide Metabolism
51211	6.11958e-05	0.774436	LysoPC(24:1(15Z))	PA(16:0/16:1)	0.774436	0.0120703	0.0107262	CNX0549	Phospholipid Metabolism	CNX0659	Phospholipid Metabolism
57910	6.11958e-05	0.774436	PC(34:1)	PC(36:1)	0.774436	0.0120703	0.0107262	CNX0690	Phospholipid Metabolism	CNX0693	Phospholipid Metabolism
58861	6.11958e-05	0.774436	PE(34:1)	PG(34:1)	0.774436	0.0120703	0.0107262	CNX0705	Phospholipid Metabolism	CNX0716	Phospholipid Metabolism
34764	6.22164e-05	0.773975	Dehydroascorbic acid	Glutaconic acid	0.773975	0.0121956	0.0108375	CNX0994	Vitamin C (Ascorbate) Metabolism	CNX0436	Pentose Phosphate, Gluconate Metabolism
55390	6.22164e-05	0.773975	PA(16:0/16:1)	PA(18:0/16:1)	0.773975	0.0121956	0.0108375	CNX0659	Phospholipid Metabolism	CNX0654	Phospholipid Metabolism
8435	6.25969e-05	0.773805	3-Hydroxyoleoylcarnitine	L-Acetylcarnitine	0.773805	0.0122323	0.0108701	CNX0061	Fatty Acid Oxidation and Synthesis	CNX0499	Fatty Acid Oxidation and Synthesis
52502	6.29769e-05	0.773636	Myristoylcarnitine	Pimelylcarnitine	0.773636	0.0122687	0.0109025	CNX0593	Fatty Acid Oxidation and Synthesis	CNX0759	Fatty Acid Oxidation and Synthesis
38356	6.41087e-05	-0.773138	GC(18:1/16:0)	PC(16:0/20:4)	0.773138	0.0124509	0.0110644	CNX0419	Glycosphingolipid Metabolism	CNX0670	Phospholipid Metabolism
10861	6.56505e-05	0.772471	7-Methylguanosine	Quinolinic Acid	0.772471	0.0127113	0.0112958	CNX0096	Purine Metabolism	CNX0807	Tryptophan, Kynurenine, Serotonin, Melatonin Metabolism
62270	6.92467e-05	0.770967	SM(d18:1/16:2 OH)	SM(d18:1/24:0)	0.770967	0.0133667	0.0118783	CNX0848	Sphingomyelin Metabolism	CNX0843	Sphingomyelin Metabolism
62042	7.03852e-05	0.770504	SM(d18:1/26:1 OH)	SM(d18:1/26:1)	0.770504	0.0135452	0.0120369	CNX0863	Sphingomyelin Metabolism	CNX0833	Sphingomyelin Metabolism
6066	7.30112e-05	0.769462	3-Hydroxy-cis-5-tetradecenoylcarnitine	Hexanoylcarnitine	0.769462	0.0139657	0.0124105	CNX0050	Fatty Acid Oxidation and Synthesis	CNX0459	Fatty Acid Oxidation and Synthesis
23734	7.30112e-05	0.769462	Ceramide(d18:1/20:0)	Ceramide(d18:1/26:1 OH)	0.769462	0.0139657	0.0124105	CNX0218	Ceramide Metabolism	CNX0237	Ceramide Metabolism
20284	7.57188e-05	-0.768421	Carnosine	CoQ10H2	0.768421	0.0144399	0.012832	CNX0200	Histidine, Histamine, Carnosine Metabolism	CNX0293	Ubiquinone and Dolichol Metabolism
21421	7.69506e-05	0.767958	Ceramide(d18:1/16:1 OH)	Ceramide(d18:1/18:1)	0.767958	0.014587	0.0129626	CNX0207	Ceramide Metabolism	CNX0214	Ceramide Metabolism
55814	7.69506e-05	0.767958	PA(18:0/16:1)	PI(16:0/16:0)	0.767958	0.014587	0.0129626	CNX0654	Phospholipid Metabolism	CNX0738	Phospholipid Metabolism
45591	7.84387e-05	0.767407	Isovalerylcarnitine	L-Valine	0.767407	0.0148247	0.0131739	CNX0493	Branch Chain Amino Acid Metabolism	CNX0524	Branch Chain Amino Acid Metabolism
11334	7.97816e-05	0.766917	9-Hexadecenoylcarnitine	Decanoylcarnitine	0.766917	0.0149446	0.0132805	CNX0106	Fatty Acid Oxidation and Synthesis	CNX0318	Fatty Acid Oxidation and Synthesis
21419	7.97816e-05	0.766917	Ceramide(d18:1/16:1 OH)	Ceramide(d18:1/18:0)	0.766917	0.0149446	0.0132805	CNX0207	Ceramide Metabolism	CNX0212	Ceramide Metabolism
24850	7.97816e-05	0.766917	Ceramide(d18:1/22:0 OH)	Ceramide(d18:1/24:1)	0.766917	0.0149446	0.0132805	CNX0223	Ceramide Metabolism	CNX0231	Ceramide Metabolism
15839	8.0754e-05	0.766567	BMP(18:1/16:1)	L-Tryptophan	0.766567	0.0150822	0.0134027	CNX0179	Phospholipid Metabolism	CNX0522	Tryptophan, Kynurenine, Serotonin, Melatonin Metabolism
62266	8.53809e-05	0.764949	SM(d18:1/16:2 OH)	SM(d18:1/22:2 OH)	0.764949	0.0158528	0.0140875	CNX0848	Sphingomyelin Metabolism	CNX0857	Sphingomyelin Metabolism
62526	8.53809e-05	0.764949	SM(d18:1/18:1(9Z))	SM(d18:1/18:2)	0.764949	0.0158528	0.0140875	CNX0837	Sphingomyelin Metabolism	CNX0838	Sphingomyelin Metabolism
6517	9.01588e-05	0.763356	3-Hydroxydodecanoylcarnitine	PE(38:5)	0.763356	0.016691	0.0148323	CNX0053	Fatty Acid Oxidation and Synthesis	CNX0711	Phospholipid Metabolism
21432	9.31151e-05	0.762406	Ceramide(d18:1/16:1 OH)	Ceramide(d18:1/22:2)	0.762406	0.0169899	0.015098	CNX0207	Ceramide Metabolism	CNX0227	Ceramide Metabolism
39523	9.31151e-05	0.762406	Gamma-glutamyl-Alanine	Pyroglutamic acid	0.762406	0.0169899	0.015098	CNX0413	Gamma-Glutamyl and other Dipeptides	CNX0802	GABA, Glutamate, Arginine, Ornithine, Proline Metabolism
51251	9.31151e-05	0.762406	LysoPC(24:1(15Z))	PG(34:2)	0.762406	0.0169899	0.015098	CNX0549	Phospholipid Metabolism	CNX0717	Phospholipid Metabolism
57915	9.31151e-05	0.762406	PC(34:1)	PE(32:2)	0.762406	0.0169899	0.015098	CNX0690	Phospholipid Metabolism	CNX0704	Phospholipid Metabolism
59759	9.22139e-05	0.762693	PG(34:1)	SM(d18:1/20:0)	0.762693	0.0169899	0.015098	CNX0716	Phospholipid Metabolism	CNX0839	Sphingomyelin Metabolism
21437	9.45936e-05	0.761941	Ceramide(d18:1/16:1 OH)	Ceramide(d18:1/24:2 OH)	0.761941	0.0171528	0.0152427	CNX0207	Ceramide Metabolism	CNX0232	Ceramide Metabolism
28393	9.45936e-05	0.761941	Ceramide(d18:1/26:0)	Ceramide(d18:1/26:1)	0.761941	0.0171528	0.0152427	CNX0236	Ceramide Metabolism	CNX0238	Ceramide Metabolism
48873	9.48206e-05	0.76187	L-Palmitoylcarnitine	Myristoylcarnitine	0.76187	0.0171528	0.0152427	CNX0517	Fatty Acid Oxidation and Synthesis	CNX0593	Fatty Acid Oxidation and Synthesis
17775	9.60938e-05	0.761475	Butyrylcarnitine	Propionylcarnitine	0.761475	0.0173336	0.0154034	CNX0192	Microbiome Metabolism	CNX0774	Fatty Acid Oxidation and Synthesis
58906	9.79655e-05	0.760902	PE(34:1)	SM(d18:1/20:1)	0.760902	0.0175214	0.0155703	CNX0705	Phospholipid Metabolism	CNX0853	Sphingomyelin Metabolism
59103	9.79655e-05	0.760902	PE(36:1)	SM(d18:1/20:1)	0.760902	0.0175214	0.0155703	CNX0707	Phospholipid Metabolism	CNX0853	Sphingomyelin Metabolism
63409	9.79655e-05	0.760902	SM(d18:1/26:0)	SM(d18:1/26:2)	0.760902	0.0175214	0.0155703	CNX0844	Sphingomyelin Metabolism	CNX0845	Sphingomyelin Metabolism
56883	9.85594e-05	0.760723	PC(18:1(9Z)/18:1(9Z))	PC(20:4/P-16:0)	0.760723	0.017578	0.0156206	CNX0696	Phospholipid Metabolism	CNX0675	Plasmalogen Metabolism
38253	9.95118e-05	0.760436	GC(18:1/16:0)	GC(18:1/24:0)	0.760436	0.017698	0.0157272	CNX0419	Glycosphingolipid Metabolism	CNX0422	Glycosphingolipid Metabolism
33263	0.000100116	0.760256	Cysteamine	Tiglylcarnitine	0.760256	0.0177556	0.0157784	CNX0303	SAM, SAH, Methionine, Cysteine, Glutathione Metabolism	CNX0922	Branch Chain Amino Acid Metabolism
44672	0.000101081	-0.75997	Hypoxanthine	PC(16:0/22:6)	0.75997	0.0178766	0.0158859	CNX0477	Purine Metabolism	CNX0671	Phospholipid Metabolism
4493	0.000103032	0.759398	2-Octenoylcarnitine	Pyroglutamic acid	0.759398	0.0181709	0.0161474	CNX0032	Fatty Acid Oxidation and Synthesis	CNX0802	GABA, Glutamate, Arginine, Ornithine, Proline Metabolism
36173	0.000104648	0.758932	Dimethyl-L-arginine	Dimethylglycine	0.758932	0.0184047	0.0163552	CNX0358	Nitric Oxide, Superoxide, Peroxide Metabolism	CNX0359	1-Carbon, Folate Metabolism
10748	0.000104965	-0.758841	7-Methylguanosine	L-Homoserine	0.758841	0.0184093	0.0163593	CNX0096	Purine Metabolism	CNX0511	SAM, SAH, Methionine, Cysteine, Glutathione Metabolism
5426	0.000105281	0.758751	24,25-Epoxycholesterol	Lathosterol	0.758751	0.0184138	0.0163633	CNX0046	Cholesterol, Cortisol, Non-Gonadal Steroid Metabolism	CNX0527	Cholesterol, Cortisol, Non-Gonadal Steroid Metabolism
24856	0.000108321	0.757895	Ceramide(d18:1/22:0 OH)	Ceramide(d18:1/26:1 OH)	0.757895	0.0188413	0.0167432	CNX0223	Ceramide Metabolism	CNX0237	Ceramide Metabolism
36236	0.000108321	0.757895	Dimethyl-L-arginine	L-Proline	0.757895	0.0188413	0.0167432	CNX0358	Nitric Oxide, Superoxide, Peroxide Metabolism	CNX0519	GABA, Glutamate, Arginine, Ornithine, Proline Metabolism
23451	0.000110011	0.757428	Ceramide(d18:1/20:0 OH)	Ceramide(d18:1/26:1 OH)	0.757428	0.0190828	0.0169578	CNX0217	Ceramide Metabolism	CNX0237	Ceramide Metabolism
4341	0.000113842	0.756391	2-Octenoylcarnitine	Gamma-glutamyl-Alanine	0.756391	0.0194805	0.0173112	CNX0032	Fatty Acid Oxidation and Synthesis	CNX0413	Gamma-Glutamyl and other Dipeptides
15822	0.000113842	-0.756391	BMP(18:1/16:1)	L-Cystine	0.756391	0.0194805	0.0173112	CNX0179	Phospholipid Metabolism	CNX0505	SAM, SAH, Methionine, Cysteine, Glutathione Metabolism
53381	0.000113842	0.756391	N-oleoylethanolamine	Palmitoylethanolamide	0.756391	0.0194805	0.0173112	CNX0600	Endocannabinoid Metabolism	CNX0661	Endocannabinoid Metabolism
56306	0.000113842	0.756391	PC(16:0/18:1)	PG(32:1)	0.756391	0.0194805	0.0173112	CNX0668	Phospholipid Metabolism	CNX0714	Phospholipid Metabolism
62075	0.000113842	0.756391	SM(d18:1/16:0 OH)	SM(d18:1/16:2 OH)	0.756391	0.0194805	0.0173112	CNX0846	Sphingomyelin Metabolism	CNX0848	Sphingomyelin Metabolism
61409	0.000114877	0.756116	Propionylcarnitine	Urea	0.756116	0.0196047	0.0174216	CNX0774	Fatty Acid Oxidation and Synthesis	CNX0938	Urea Cycle
58703	0.000115607	0.755923	PE(32:1)	SM(d18:1/20:0)	0.755923	0.0196763	0.0174852	CNX0703	Phospholipid Metabolism	CNX0839	Sphingomyelin Metabolism
48190	0.000115957	0.755831	L-Kynurenine	Ornithine	0.755831	0.0196828	0.0174911	CNX0513	Tryptophan, Kynurenine, Serotonin, Melatonin Metabolism	CNX0632	Urea Cycle
41970	0.000118854	0.755079	Guanosine	Hypoxanthine	0.755079	0.0201207	0.0178802	CNX0454	Purine Metabolism	CNX0477	Purine Metabolism
25401	0.000119603	0.754887	Ceramide(d18:1/22:1)	Ceramide(d18:1/22:2)	0.754887	0.0201397	0.017897	CNX0225	Ceramide Metabolism	CNX0227	Ceramide Metabolism
55416	0.000119603	0.754887	PA(16:0/16:1)	PE(32:2)	0.754887	0.0201397	0.017897	CNX0659	Phospholipid Metabolism	CNX0704	Phospholipid Metabolism
6099	0.000121447	0.754419	3-Hydroxy-cis-5-tetradecenoylcarnitine	L-Palmitoylcarnitine	0.754419	0.020342	0.0180768	CNX0050	Fatty Acid Oxidation and Synthesis	CNX0517	Fatty Acid Oxidation and Synthesis
63091	0.000121447	0.754419	SM(d18:1/22:2 OH)	SM(d18:1/26:0)	0.754419	0.020342	0.0180768	CNX0857	Sphingomyelin Metabolism	CNX0844	Sphingomyelin Metabolism
52808	0.000125612	0.753383	N-Acetylaspartylglutamic acid	Pyrophosphate	0.753383	0.0209842	0.0186475	CNX0596	Bioamines and Neurotransmitter Metabolism	CNX0803	Phosphate and Pyrophosphate Metabolism
63208	0.00012637	0.753198	SM(d18:1/24:0 OH)	SM(d18:1/26:2)	0.753198	0.0210553	0.0187107	CNX0859	Sphingomyelin Metabolism	CNX0845	Sphingomyelin Metabolism
22290	0.000127538	0.752915	Ceramide(d18:1/18:0)	Ceramide(d18:1/20:0 OH)	0.752915	0.021194	0.0188339	CNX0212	Ceramide Metabolism	CNX0217	Ceramide Metabolism
63086	0.00012949	0.752445	SM(d18:1/22:2 OH)	SM(d18:1/24:0)	0.752445	0.0214622	0.0190722	CNX0857	Sphingomyelin Metabolism	CNX0843	Sphingomyelin Metabolism
1771	0.000131879	0.75188	15-HETE	Vitamin K2	0.75188	0.02152	0.0191237	CNX0015	Eicosanoid and Resolvin Metabolism	CNX0950	Microbiome Metabolism
11420	0.000131879	0.75188	9-Hexadecenoylcarnitine	Malonylcarnitine	0.75188	0.02152	0.0191237	CNX0106	Fatty Acid Oxidation and Synthesis	CNX0555	Fatty Acid Oxidation and Synthesis
25411	0.000131879	0.75188	Ceramide(d18:1/22:1)	Ceramide(d18:1/26:1 OH)	0.75188	0.02152	0.0191237	CNX0225	Ceramide Metabolism	CNX0237	Ceramide Metabolism
56307	0.000131879	0.75188	PC(16:0/18:1)	PG(32:2)	0.75188	0.02152	0.0191237	CNX0668	Phospholipid Metabolism	CNX0715	Phospholipid Metabolism
57917	0.000131879	0.75188	PC(34:1)	PE(34:2)	0.75188	0.02152	0.0191237	CNX0690	Phospholipid Metabolism	CNX0706	Phospholipid Metabolism
61529	0.000131879	0.75188	Pyroglutamic acid	Saccharopine	0.75188	0.02152	0.0191237	CNX0802	GABA, Glutamate, Arginine, Ornithine, Proline Metabolism	CNX0818	Lysine Metabolism
14900	0.000132674	0.751693	Arginine	L-Methionine	0.751693	0.0215388	0.0191403	CNX0151	GABA, Glutamate, Arginine, Ornithine, Proline Metabolism	CNX0516	SAM, SAH, Methionine, Cysteine, Glutathione Metabolism
49219	0.000132674	0.751693	L-Proline	N-Acetylornithine	0.751693	0.0215388	0.0191403	CNX0519	GABA, Glutamate, Arginine, Ornithine, Proline Metabolism	CNX0597	GABA, Glutamate, Arginine, Ornithine, Proline Metabolism
9866	0.000133889	0.75141	4-Pyridoxic acid	Pantothenic acid	0.75141	0.0216804	0.0192662	CNX0076	Vitamin B6 (Pyridoxine) Metabolism	CNX0662	Vitamin B5 (Pantothenate, CoA) Metabolism
63545	0.000134696	0.751224	Saccharopine	Ureidosuccinic acid	0.751224	0.0217554	0.0193328	CNX0818	Lysine Metabolism	CNX0940	Pyrimidine Metabolism
1911	0.000137165	0.750658	2,3-Diphosphoglyceric acid	Glycerol 3-phosphate	0.750658	0.0219859	0.0195377	CNX0036	Glycolysis and Gluconeogenesis Metabolism	CNX0443	Glycolysis and Gluconeogenesis Metabolism
7391	0.000137165	0.750658	3-Hydroxyhexanoylcarnitine	Dodecenoylcarnitine	0.750658	0.0219859	0.0195377	CNX0056	Fatty Acid Oxidation and Synthesis	CNX0369	Fatty Acid Oxidation and Synthesis
63048	0.000137165	0.750658	SM(d18:1/22:1(13Z))	SM(d18:1/24:2 OH)	0.750658	0.0219859	0.0195377	CNX0841	Sphingomyelin Metabolism	CNX0860	Sphingomyelin Metabolism
25408	0.000138412	0.750376	Ceramide(d18:1/22:1)	Ceramide(d18:1/25:0)	0.750376	0.0221298	0.0196655	CNX0225	Ceramide Metabolism	CNX0234	Ceramide Metabolism
52440	0.000138821	0.750284	Myristoylcarnitine	Oleoylcarnitine	0.750284	0.0221393	0.019674	CNX0593	Fatty Acid Oxidation and Synthesis	CNX0631	Fatty Acid Oxidation and Synthesis
7433	0.000139247	0.750188	3-Hydroxyhexanoylcarnitine	L-Acetylcarnitine	0.750188	0.0221514	0.0196848	CNX0056	Fatty Acid Oxidation and Synthesis	CNX0499	Fatty Acid Oxidation and Synthesis
36385	0.000140509	0.749906	Dimethyl-L-arginine	THC 18:1/16:0	0.749906	0.0222405	0.0197639	CNX0358	Nitric Oxide, Superoxide, Peroxide Metabolism	CNX0901	Glycosphingolipid Metabolism
36933	0.000140509	0.749906	Dodecanoylcarnitine	L-Palmitoylcarnitine	0.749906	0.0222405	0.0197639	CNX0368	Fatty Acid Oxidation and Synthesis	CNX0517	Fatty Acid Oxidation and Synthesis
63438	0.000142635	0.749436	SM(d18:1/26:1 OH)	SM(d18:1/26:2 OH)	0.749436	0.0225207	0.0200129	CNX0863	Sphingomyelin Metabolism	CNX0864	Sphingomyelin Metabolism
6121	0.00014566	0.748777	3-Hydroxy-cis-5-tetradecenoylcarnitine	Myristoylcarnitine	0.748777	0.0228966	0.0203469	CNX0050	Fatty Acid Oxidation and Synthesis	CNX0593	Fatty Acid Oxidation and Synthesis
8487	0.000146095	0.748683	3-Hydroxyoleoylcarnitine	Oleoylcarnitine	0.748683	0.0228966	0.0203469	CNX0061	Fatty Acid Oxidation and Synthesis	CNX0631	Fatty Acid Oxidation and Synthesis
54779	0.000146101	0.748682	Orotidine monophosphate	Phenylpropiolic acid	0.748682	0.0228966	0.0203469	CNX0634	Pyrimidine Metabolism	CNX0730	Microbiome Metabolism
21431	0.000147408	0.748402	Ceramide(d18:1/16:1 OH)	Ceramide(d18:1/22:2 OH)	0.748402	0.0229312	0.0203777	CNX0207	Ceramide Metabolism	CNX0226	Ceramide Metabolism
44600	0.000147408	0.748402	Hypoxanthine	Inosine_neg	0.748402	0.0229312	0.0203777	CNX0477	Purine Metabolism	CNX0490	Purine Metabolism
47977	0.000147408	0.748402	L-Isoleucine	L-Phenylalanine	0.748402	0.0229312	0.0203777	CNX0512	Branch Chain Amino Acid Metabolism	CNX0518	Tyrosine and Phenylalanine Metabolism
5690	0.000152314	0.747368	3, 5-Tetradecadiencarnitine	Decanoylcarnitine	0.747368	0.0235785	0.0209529	CNX0067	Fatty Acid Oxidation and Synthesis	CNX0318	Fatty Acid Oxidation and Synthesis
40527	0.000152314	0.747368	Glyceric acid	Methionine sulfoxide	0.747368	0.0235785	0.0209529	CNX0440	Glycolysis and Gluconeogenesis Metabolism	CNX0575	SAM, SAH, Methionine, Cysteine, Glutathione Metabolism
6135	0.000159702	0.745865	3-Hydroxy-cis-5-tetradecenoylcarnitine	Oleoylcarnitine	0.745865	0.0243062	0.0215996	CNX0050	Fatty Acid Oxidation and Synthesis	CNX0631	Fatty Acid Oxidation and Synthesis
21426	0.000159702	0.745865	Ceramide(d18:1/16:1 OH)	Ceramide(d18:1/20:1)	0.745865	0.0243062	0.0215996	CNX0207	Ceramide Metabolism	CNX0220	Ceramide Metabolism
24852	0.000159702	0.745865	Ceramide(d18:1/22:0 OH)	Ceramide(d18:1/24:2)	0.745865	0.0243062	0.0215996	CNX0223	Ceramide Metabolism	CNX0233	Ceramide Metabolism
25406	0.000158301	0.746145	Ceramide(d18:1/22:1)	Ceramide(d18:1/24:2 OH)	0.746145	0.0243062	0.0215996	CNX0225	Ceramide Metabolism	CNX0232	Ceramide Metabolism
41584	0.000158301	0.746145	Glycolic acid	Linoleic acid	0.746145	0.0243062	0.0215996	CNX0447	Peroxisomal Metabolism	CNX0530	Fatty Acid Oxidation and Synthesis
55518	0.000159702	0.745865	PA(16:1/16:1)	PA(16:1/18:1)	0.745865	0.0243062	0.0215996	CNX0652	Phospholipid Metabolism	CNX0653	Phospholipid Metabolism
62192	0.000159702	0.745865	SM(d18:1/16:1 OH)	SM(d18:1/16:2 OH)	0.745865	0.0243062	0.0215996	CNX0847	Sphingomyelin Metabolism	CNX0848	Sphingomyelin Metabolism
37186	0.000160207	0.745764	Dodecenoylcarnitine	Myristoylcarnitine	0.745764	0.0243246	0.021616	CNX0369	Fatty Acid Oxidation and Synthesis	CNX0593	Fatty Acid Oxidation and Synthesis
59345	0.000162082	0.745393	PE(38:4)	PG(32:2)	0.745393	0.0245503	0.0218165	CNX0710	Phospholipid Metabolism	CNX0715	Phospholipid Metabolism
57199	0.000164493	0.744921	PC(20:4/P-16:0)	SM(d18:1/25:0) or SM(d18:1/24:1 OH)	0.744921	0.0248561	0.0220882	CNX0675	Plasmalogen Metabolism	CNX0861	Sphingomyelin Metabolism
10090	0.00016594	0.744641	5-HETE	L-Glutamic acid	0.744641	0.0248965	0.0221241	CNX0079	Eicosanoid and Resolvin Metabolism	CNX0506	Bioamines and Neurotransmitter Metabolism
22575	0.00016594	0.744641	Ceramide(d18:1/18:1 OH)	Ceramide(d18:1/18:1)	0.744641	0.0248965	0.0221241	CNX0213	Ceramide Metabolism	CNX0214	Ceramide Metabolism
42712	0.00016594	0.744641	Hexanoylcarnitine	Pimelylcarnitine	0.744641	0.0248965	0.0221241	CNX0459	Fatty Acid Oxidation and Synthesis	CNX0759	Fatty Acid Oxidation and Synthesis
30493	0.000167396	0.744361	Citraconic acid	Citric acid	0.744361	0.0250555	0.0222655	CNX0262	Krebs Cycle	CNX0264	Krebs Cycle
28127	0.000169876	0.743889	Ceramide(d18:1/26:0 OH)	Ceramide(d18:1/26:1)	0.743889	0.0253668	0.0225421	CNX0235	Ceramide Metabolism	CNX0238	Ceramide Metabolism
714	0.000175404	0.742857	11-HETE	15-HETE	0.742857	0.0258269	0.0229509	CNX0009	Eicosanoid and Resolvin Metabolism	CNX0015	Eicosanoid and Resolvin Metabolism
11413	0.000173892	0.743137	9-Hexadecenoylcarnitine	Linoleic acid	0.743137	0.0258269	0.0229509	CNX0106	Fatty Acid Oxidation and Synthesis	CNX0530	Fatty Acid Oxidation and Synthesis
14925	0.000175404	0.742857	Arginine	N-Acetylaspartylglutamic acid	0.742857	0.0258269	0.0229509	CNX0151	GABA, Glutamate, Arginine, Ornithine, Proline Metabolism	CNX0596	Bioamines and Neurotransmitter Metabolism
21147	0.000175404	0.742857	Ceramide(d18:1/16:0)	Ceramide(d18:1/24:2)	0.742857	0.0258269	0.0229509	CNX0206	Ceramide Metabolism	CNX0233	Ceramide Metabolism
47896	0.000173892	0.743137	L-Homoserine	Pimelylcarnitine	0.743137	0.0258269	0.0229509	CNX0511	SAM, SAH, Methionine, Cysteine, Glutathione Metabolism	CNX0759	Fatty Acid Oxidation and Synthesis
55425	0.000175404	0.742857	PA(16:0/16:1)	PG(32:2)	0.742857	0.0258269	0.0229509	CNX0659	Phospholipid Metabolism	CNX0715	Phospholipid Metabolism
30485	0.00017599	0.74275	Choline	Ureidosuccinic acid	0.74275	0.0258529	0.0229741	CNX0257	1-Carbon, Folate Metabolism	CNX0940	Pyrimidine Metabolism
37388	0.000177989	-0.742384	Dopamine	L-Homoserine	0.742384	0.0260259	0.0231277	CNX0370	Bioamines and Neurotransmitter Metabolism	CNX0511	SAM, SAH, Methionine, Cysteine, Glutathione Metabolism
48079	0.000177989	0.742384	L-Isoleucine	Purine	0.742384	0.0260259	0.0231277	CNX0512	Branch Chain Amino Acid Metabolism	CNX0793	Purine Metabolism
29535	0.000182168	0.741632	Chenodeoxyglycocholic acid	L-Lactic acid	0.741632	0.0265756	0.0236163	CNX0243	Bile Salt Metabolism	CNX0514	Glycolysis and Gluconeogenesis Metabolism
12012	0.000186431	0.74088	Adenosine	Guanosine	0.74088	0.027135	0.0241134	CNX0116	Purine Metabolism	CNX0454	Purine Metabolism
34330	0.00018916	0.740406	DHC(18:1/16:0)	L-Threonine	0.740406	0.027469	0.0244102	CNX0342	Glycosphingolipid Metabolism	CNX0521	Amino Acid Metabolism (not otherwise covered)
9882	0.00019078	0.740128	4-Pyridoxic acid	Riboflavin	0.740128	0.0275777	0.0245068	CNX0076	Vitamin B6 (Pyridoxine) Metabolism	CNX0812	Vitamin B2 (Riboflavin) Metabolism
23728	0.00019078	0.740128	Ceramide(d18:1/20:0)	Ceramide(d18:1/24:1)	0.740128	0.0275777	0.0245068	CNX0218	Ceramide Metabolism	CNX0231	Ceramide Metabolism
12949	0.00019241	0.73985	Adipoylcarnitine	Dodecanoylcarnitine	0.73985	0.0276242	0.0245481	CNX0121	Fatty Acid Oxidation and Synthesis	CNX0368	Fatty Acid Oxidation and Synthesis
63342	0.00019241	0.73985	SM(d18:1/25:0) or SM(d18:1/24:1 OH)	SM(d18:1/26:0 OH)	0.73985	0.0276242	0.0245481	CNX0861	Sphingomyelin Metabolism	CNX0862	Sphingomyelin Metabolism
63713	0.00019241	0.73985	THC 18:1/22:0	THC 18:1/24:1	0.73985	0.0276242	0.0245481	CNX0904	Glycosphingolipid Metabolism	CNX0906	Glycosphingolipid Metabolism
49552	0.000195214	0.739376	L-Threonine	Methylcysteine	0.739376	0.0279634	0.0248495	CNX0521	Amino Acid Metabolism (not otherwise covered)	CNX0577	SAM, SAH, Methionine, Cysteine, Glutathione Metabolism
48508	0.000199737	0.738624	L-Lysine	L-Threonine	0.738624	0.0285466	0.0253678	CNX0515	Lysine Metabolism	CNX0521	Amino Acid Metabolism (not otherwise covered)
37262	0.000201429	0.738346	Dodecenoylcarnitine	Pimelylcarnitine	0.738346	0.0287237	0.0255251	CNX0369	Fatty Acid Oxidation and Synthesis	CNX0759	Fatty Acid Oxidation and Synthesis
16692	0.000205571	-0.737675	Behenic acid	Deoxyadenosine monophosphate	0.737675	0.0289882	0.0257602	CNX0168	Very Long Chain Fatty Acid Oxidation	CNX0324	Purine Metabolism
36460	0.000205574	0.737674	Dimethylglycine	L-Histidine	0.737674	0.0289882	0.0257602	CNX0359	1-Carbon, Folate Metabolism	CNX0508	Histidine, Histamine, Carnosine Metabolism
38359	0.000204349	-0.737871	GC(18:1/16:0)	PC(18:1(9Z)/18:1(9Z))	0.737871	0.0289882	0.0257602	CNX0419	Glycosphingolipid Metabolism	CNX0696	Phospholipid Metabolism
39028	0.000204349	-0.737871	GC(18:1/24:1)	PC(16:0/20:4)	0.737871	0.0289882	0.0257602	CNX0423	Glycosphingolipid Metabolism	CNX0670	Phospholipid Metabolism
46509	0.000204961	0.737773	L-Aspartic acid	Xanthine	0.737773	0.0289882	0.0257602	CNX0502	Bioamines and Neurotransmitter Metabolism	CNX0952	Purine Metabolism
208	0.000207927	0.737298	1-Methyladenosine	N-Acetylornithine	0.737298	0.0292549	0.0259972	CNX0001	Purine Metabolism	CNX0597	GABA, Glutamate, Arginine, Ornithine, Proline Metabolism
47080	0.000213847	0.736367	L-Glutamine	L-Threonine	0.736367	0.030021	0.026678	CNX0507	Bioamines and Neurotransmitter Metabolism	CNX0521	Amino Acid Metabolism (not otherwise covered)
47949	0.000216926	-0.735892	L-Homoserine	THC 18:1/16:0	0.735892	0.0303859	0.0270023	CNX0511	SAM, SAH, Methionine, Cysteine, Glutathione Metabolism	CNX0901	Glycosphingolipid Metabolism
466	0.000218735	0.735615	1-Methylhistidine	Cytosine	0.735615	0.0305044	0.0271076	CNX0003	Histidine, Histamine, Carnosine Metabolism	CNX0310	Pyrimidine Metabolism
23717	0.000218735	0.735615	Ceramide(d18:1/20:0)	Ceramide(d18:1/20:1 OH)	0.735615	0.0305044	0.0271076	CNX0218	Ceramide Metabolism	CNX0219	Ceramide Metabolism
24002	0.000220557	0.735338	Ceramide(d18:1/20:1 OH)	Ceramide(d18:1/22:0 OH)	0.735338	0.0306909	0.0272733	CNX0219	Ceramide Metabolism	CNX0223	Ceramide Metabolism
6540	0.000221877	0.735139	3-Hydroxydodecanoylcarnitine	Propionylcarnitine	0.735139	0.0308068	0.0273763	CNX0053	Fatty Acid Oxidation and Synthesis	CNX0774	Fatty Acid Oxidation and Synthesis
23726	0.000223719	0.734863	Ceramide(d18:1/20:0)	Ceramide(d18:1/24:0 OH)	0.734863	0.0309947	0.0275432	CNX0218	Ceramide Metabolism	CNX0229	Ceramide Metabolism
46061	0.0002288	0.734111	L-Acetylcarnitine	Pimelylcarnitine	0.734111	0.0316293	0.0281072	CNX0499	Fatty Acid Oxidation and Synthesis	CNX0759	Fatty Acid Oxidation and Synthesis
62591	0.000229483	0.734011	SM(d18:1/18:2 OH)	SM(d18:1/24:0)	0.734011	0.0316547	0.0281298	CNX0851	Sphingomyelin Metabolism	CNX0843	Sphingomyelin Metabolism
46287	0.000230168	-0.73391	L-Asparagine	SM(d18:1/24:0 OH)	0.73391	0.0316802	0.0281524	CNX0501	Amino Acid Metabolism (not otherwise covered)	CNX0859	Sphingomyelin Metabolism
24846	0.000230689	0.733835	Ceramide(d18:1/22:0 OH)	Ceramide(d18:1/22:2)	0.733835	0.031683	0.0281549	CNX0223	Ceramide Metabolism	CNX0227	Ceramide Metabolism
42624	0.000232068	0.733634	Hexanoylcarnitine	Linoleic acid	0.733634	0.0318034	0.0282619	CNX0459	Fatty Acid Oxidation and Synthesis	CNX0530	Fatty Acid Oxidation and Synthesis
61891	0.000233979	0.733358	SM(d18:1/16:1 OH)	SM(d18:1/16:1)	0.733358	0.031927	0.0283718	CNX0847	Sphingomyelin Metabolism	CNX0831	Sphingomyelin Metabolism
63645	0.000233979	0.733358	Suberylcarnitine	Uridine	0.733358	0.031927	0.0283718	CNX0872	Fatty Acid Oxidation and Synthesis	CNX0942	Pyrimidine Metabolism
56425	0.000235375	0.733158	PC(16:0/18:2)	PE(36:3)	0.733158	0.0320484	0.0284797	CNX0691	Phospholipid Metabolism	CNX0709	Phospholipid Metabolism
62733	0.000237312	-0.732882	SM(d18:1/20:0)	SM(d18:1/22:1(13Z))	0.732882	0.0322429	0.0286524	CNX0839	Sphingomyelin Metabolism	CNX0841	Sphingomyelin Metabolism
59108	0.000239258	-0.732606	PE(36:1)	SM(d18:1/22:1(13Z))	0.732606	0.0324376	0.0288255	CNX0707	Phospholipid Metabolism	CNX0841	Sphingomyelin Metabolism
57208	0.000240158	0.732479	PC(20:4/P-16:0)	Shikimate-3-phosphate	0.732479	0.0324901	0.0288721	CNX0675	Plasmalogen Metabolism	CNX0827	Microbiome Metabolism
2601	0.000242657	0.732129	3-Aminoisobutyric acid	GC(18:1/16:0)	0.732129	0.0326885	0.0290484	CNX0019	Pyrimidine Metabolism	CNX0419	Glycosphingolipid Metabolism
56978	0.000242656	-0.73213	PC(18:1(9Z)/18:1(9Z))	THC 18:1/18:0	0.73213	0.0326885	0.0290484	CNX0696	Phospholipid Metabolism	CNX0902	Glycosphingolipid Metabolism
1991	0.000244638	0.731854	2,3-Diphosphoglyceric acid	Orotidine monophosphate	0.731854	0.0328854	0.0292234	CNX0036	Glycolysis and Gluconeogenesis Metabolism	CNX0634	Pyrimidine Metabolism
21424	0.000250121	0.731102	Ceramide(d18:1/16:1 OH)	Ceramide(d18:1/20:0)	0.731102	0.0333292	0.0296179	CNX0207	Ceramide Metabolism	CNX0218	Ceramide Metabolism
22586	0.000252151	0.730827	Ceramide(d18:1/18:1 OH)	Ceramide(d18:1/22:2)	0.730827	0.0333292	0.0296179	CNX0213	Ceramide Metabolism	CNX0227	Ceramide Metabolism
23150	0.000252151	0.730827	Ceramide(d18:1/18:2)	Ceramide(d18:1/20:1 OH)	0.730827	0.0333292	0.0296179	CNX0216	Ceramide Metabolism	CNX0219	Ceramide Metabolism
36254	0.000250121	0.731102	Dimethyl-L-arginine	Mevalonic acid	0.731102	0.0333292	0.0296179	CNX0358	Nitric Oxide, Superoxide, Peroxide Metabolism	CNX0585	Cholesterol, Cortisol, Non-Gonadal Steroid Metabolism
49708	0.000251077	0.730972	L-Tryptophan	L-Valine	0.730972	0.0333292	0.0296179	CNX0522	Tryptophan, Kynurenine, Serotonin, Melatonin Metabolism	CNX0524	Branch Chain Amino Acid Metabolism
55081	0.000250121	-0.731102	Oxaloacetic acid	SM(d18:1/22:0 OH)	0.731102	0.0333292	0.0296179	CNX0637	Krebs Cycle	CNX0856	Sphingomyelin Metabolism
58653	0.000252151	0.730827	PE(32:1)	PE(36:1)	0.730827	0.0333292	0.0296179	CNX0703	Phospholipid Metabolism	CNX0707	Phospholipid Metabolism
62015	0.000252151	0.730827	SM(d18:1/16:2 OH)	SM(d18:1/26:1)	0.730827	0.0333292	0.0296179	CNX0848	Sphingomyelin Metabolism	CNX0833	Sphingomyelin Metabolism
15699	0.000255709	0.73035	BMP(18:1/16:1)	BMP(18:1/18:2)	0.73035	0.0337291	0.0299732	CNX0179	Phospholipid Metabolism	CNX0182	Phospholipid Metabolism
24565	0.000261403	0.729598	Ceramide(d18:1/20:2 OH)	Ceramide(d18:1/22:1)	0.729598	0.034266	0.0304503	CNX0221	Ceramide Metabolism	CNX0225	Ceramide Metabolism
34792	0.000261403	0.729598	Dehydroascorbic acid	Ketoleucine	0.729598	0.034266	0.0304503	CNX0994	Vitamin C (Ascorbate) Metabolism	CNX0496	Branch Chain Amino Acid Metabolism
55465	0.000261403	-0.729598	PA(16:0/16:1)	SM(d18:1/18:1(9Z))	0.729598	0.034266	0.0304503	CNX0659	Phospholipid Metabolism	CNX0837	Sphingomyelin Metabolism
10021	0.000263507	-0.729323	5-HETE	CoQ10H2	0.729323	0.0343993	0.0305688	CNX0079	Eicosanoid and Resolvin Metabolism	CNX0293	Ubiquinone and Dolichol Metabolism
22305	0.000263507	0.729323	Ceramide(d18:1/18:0)	Ceramide(d18:1/24:2)	0.729323	0.0343993	0.0305688	CNX0212	Ceramide Metabolism	CNX0233	Ceramide Metabolism
47227	0.000267205	0.728845	L-Glutamine	THC 18:1/16:0	0.728845	0.0347389	0.0308705	CNX0507	Bioamines and Neurotransmitter Metabolism	CNX0901	Glycosphingolipid Metabolism
48319	0.000267205	0.728845	L-Kynurenine	Ureidopropionic acid	0.728845	0.0347389	0.0308705	CNX0513	Tryptophan, Kynurenine, Serotonin, Melatonin Metabolism	CNX0939	Pyrimidine Metabolism
38298	0.000268001	-0.728743	GC(18:1/16:0)	L-Homoserine	0.728743	0.0347709	0.030899	CNX0419	Glycosphingolipid Metabolism	CNX0511	SAM, SAH, Methionine, Cysteine, Glutathione Metabolism
122	0.000276936	0.727615	1-Methyladenosine	Dimethylglycine	0.727615	0.0356381	0.0316696	CNX0001	Purine Metabolism	CNX0359	1-Carbon, Folate Metabolism
21141	0.000275296	0.72782	Ceramide(d18:1/16:0)	Ceramide(d18:1/22:2)	0.72782	0.0356381	0.0316696	CNX0206	Ceramide Metabolism	CNX0227	Ceramide Metabolism
48529	0.000276935	0.727615	L-Lysine	N-Acetylornithine	0.727615	0.0356381	0.0316696	CNX0515	Lysine Metabolism	CNX0597	GABA, Glutamate, Arginine, Ornithine, Proline Metabolism
50971	0.000276936	-0.727615	LysoPC(16:0)	SM(d18:1/18:2 OH)	0.727615	0.0356381	0.0316696	CNX0544	Phospholipid Metabolism	CNX0851	Sphingomyelin Metabolism
56690	0.00027997	0.727239	PC(16:0/22:6)	Plasmalogen(p18:0/20:4)	0.727239	0.0359555	0.0319516	CNX0671	Phospholipid Metabolism	CNX0648	Plasmalogen Metabolism
56621	0.000283874	-0.72676	PC(16:0/20:4)	THC 18:1/18:0	0.72676	0.0363831	0.0323316	CNX0670	Phospholipid Metabolism	CNX0902	Glycosphingolipid Metabolism
6030	0.000287533	0.726316	3-Hydroxy-cis-5-tetradecenoylcarnitine	Decanoylcarnitine	0.726316	0.0364827	0.0324201	CNX0050	Fatty Acid Oxidation and Synthesis	CNX0318	Fatty Acid Oxidation and Synthesis
21145	0.000287533	0.726316	Ceramide(d18:1/16:0)	Ceramide(d18:1/24:1)	0.726316	0.0364827	0.0324201	CNX0206	Ceramide Metabolism	CNX0231	Ceramide Metabolism
37641	0.000287533	0.726316	Eicosapentaenoic acid	Methionine sulfoxide	0.726316	0.0364827	0.0324201	CNX0376	Eicosanoid and Resolvin Metabolism	CNX0575	SAM, SAH, Methionine, Cysteine, Glutathione Metabolism
56298	0.000287533	0.726316	PC(16:0/18:1)	PE(32:2)	0.726316	0.0364827	0.0324201	CNX0668	Phospholipid Metabolism	CNX0704	Phospholipid Metabolism
63089	0.000285276	0.726589	SM(d18:1/22:2 OH)	SM(d18:1/25:0) or SM(d18:1/24:1 OH)	0.726589	0.0364827	0.0324201	CNX0857	Sphingomyelin Metabolism	CNX0861	Sphingomyelin Metabolism
36415	0.000289244	0.72611	Dimethylglycine	GC(18:1/16:0)	0.72611	0.0366264	0.0325479	CNX0359	1-Carbon, Folate Metabolism	CNX0419	Glycosphingolipid Metabolism
15632	0.000290104	0.726007	BMP(18:1/16:0)	Retinol	0.726007	0.0366619	0.0325794	CNX0178	Phospholipid Metabolism	CNX0811	Vitamin A (Retinol), Carotenoid Metabolism
27321	0.000291526	0.725837	Ceramide(d18:1/24:2 OH)	Ceramide(d18:1/26:0)	0.725837	0.0367683	0.032674	CNX0232	Ceramide Metabolism	CNX0236	Ceramide Metabolism
12235	0.000300231	-0.724812	Adenosine monophosphate	Behenic acid	0.724812	0.0376412	0.0334496	CNX0117	Purine Metabolism	CNX0168	Very Long Chain Fatty Acid Oxidation
24293	0.000300231	0.724812	Ceramide(d18:1/20:1)	Ceramide(d18:1/24:2)	0.724812	0.0376412	0.0334496	CNX0220	Ceramide Metabolism	CNX0233	Ceramide Metabolism
31072	0.000300231	0.724812	Citric acid	Ketoleucine	0.724812	0.0376412	0.0334496	CNX0264	Krebs Cycle	CNX0496	Branch Chain Amino Acid Metabolism
56053	0.000304379	0.724333	PA(18:1/18:1)	PE(34:2)	0.724333	0.0380859	0.0338448	CNX0660	Phospholipid Metabolism	CNX0706	Phospholipid Metabolism
48883	0.000307097	0.724021	L-Palmitoylcarnitine	Octadecanoylcarnitine	0.724021	0.0383502	0.0340797	CNX0517	Fatty Acid Oxidation and Synthesis	CNX0623	Fatty Acid Oxidation and Synthesis
18831	0.000310984	0.72358	CL(18:2/18:2/18:2/16:1)	Gamma-glutamyl-Alanine	0.72358	0.0387592	0.0344431	CNX0271	Cardiolipin Metabolism	CNX0413	Gamma-Glutamyl and other Dipeptides
13041	0.000313403	0.723308	Adipoylcarnitine	Octanoylcarnitine	0.723308	0.0388314	0.0345073	CNX0121	Fatty Acid Oxidation and Synthesis	CNX0624	Fatty Acid Oxidation and Synthesis
24010	0.000313403	0.723308	Ceramide(d18:1/20:1 OH)	Ceramide(d18:1/24:1)	0.723308	0.0388314	0.0345073	CNX0219	Ceramide Metabolism	CNX0231	Ceramide Metabolism
30734	0.000313403	0.723308	Citraconic acid	Taurocholic acid	0.723308	0.0388314	0.0345073	CNX0262	Krebs Cycle	CNX0888	Bile Salt Metabolism
10692	0.000317711	0.722828	7-Methylguanosine	Dimethyl-L-arginine	0.722828	0.0391354	0.0347774	CNX0096	Purine Metabolism	CNX0358	Nitric Oxide, Superoxide, Peroxide Metabolism
32628	0.000317711	0.722828	Creatinine	N-Acetylaspartylglutamic acid	0.722828	0.0391354	0.0347774	CNX0298	SAM, SAH, Methionine, Cysteine, Glutathione Metabolism	CNX0596	Bioamines and Neurotransmitter Metabolism
62636	0.000317711	0.722828	SM(d18:1/18:2)	SM(d18:1/22:1(13Z))	0.722828	0.0391354	0.0347774	CNX0838	Sphingomyelin Metabolism	CNX0841	Sphingomyelin Metabolism
7759	0.000322074	0.722348	3-Hydroxyisovaleryl Carnitine	Hydroxyisocaproic acid	0.722348	0.0393664	0.0349827	CNX0058	Branch Chain Amino Acid Metabolism	CNX0473	Branch Chain Amino Acid Metabolism
9593	0.000321496	-0.722411	4-Hydroxyphenylpyruvic acid	Shikimate-3-phosphate	0.722411	0.0393664	0.0349827	CNX0074	Microbiome Metabolism	CNX0827	Microbiome Metabolism
10196	0.000321488	-0.722412	5-HETE	Phenylpropiolic acid	0.722412	0.0393664	0.0349827	CNX0079	Eicosanoid and Resolvin Metabolism	CNX0730	Microbiome Metabolism
27323	0.000322074	0.722348	Ceramide(d18:1/24:2 OH)	Ceramide(d18:1/26:1)	0.722348	0.0393664	0.0349827	CNX0232	Ceramide Metabolism	CNX0238	Ceramide Metabolism
6083	0.000324562	0.722076	3-Hydroxy-cis-5-tetradecenoylcarnitine	L-Acetylcarnitine	0.722076	0.0395941	0.0351851	CNX0050	Fatty Acid Oxidation and Synthesis	CNX0499	Fatty Acid Oxidation and Synthesis
63376	0.000329006	0.721595	SM(d18:1/26:0 OH)	SM(d18:1/26:1 OH)	0.721595	0.040059	0.0355982	CNX0862	Sphingomyelin Metabolism	CNX0863	Sphingomyelin Metabolism
29211	0.000331539	0.721324	Chenodeoxycholic acid	Deoxycholic acid	0.721324	0.0402127	0.0357348	CNX0242	Bile Salt Metabolism	CNX0326	Bile Salt Metabolism
61970	0.000331539	0.721324	SM(d18:1/22:1(13Z))	SM(d18:1/24:2)	0.721324	0.0402127	0.0357348	CNX0841	Sphingomyelin Metabolism	CNX0832	Sphingomyelin Metabolism
706	0.000333503	0.721114	1-Methylhistidine	Ureidosuccinic acid	0.721114	0.0403736	0.0358778	CNX0003	Histidine, Histamine, Carnosine Metabolism	CNX0940	Pyrimidine Metabolism
5094	0.000338642	-0.720572	2-deoxyglucose-6-phosphate	Methionine sulfoxide	0.720572	0.0408396	0.0362919	CNX0021	Glycolysis and Gluconeogenesis Metabolism	CNX0575	SAM, SAH, Methionine, Cysteine, Glutathione Metabolism
62421	0.000338642	0.720572	SM(d18:1/18:0)	SM(d18:1/18:2)	0.720572	0.0408396	0.0362919	CNX0865	Sphingomyelin Metabolism	CNX0838	Sphingomyelin Metabolism
36224	0.000341233	0.720301	Dimethyl-L-arginine	L-Glutamine	0.720301	0.0410738	0.0365	CNX0358	Nitric Oxide, Superoxide, Peroxide Metabolism	CNX0507	Bioamines and Neurotransmitter Metabolism
62209	0.000345875	0.71982	SM(d18:1/16:1 OH)	SM(d18:1/22:2 OH)	0.71982	0.0415536	0.0369264	CNX0847	Sphingomyelin Metabolism	CNX0857	Sphingomyelin Metabolism
5928	0.000355919	0.718797	3, 5-Tetradecadiencarnitine	Uridine	0.718797	0.041964	0.0372911	CNX0067	Fatty Acid Oxidation and Synthesis	CNX0942	Pyrimidine Metabolism
21425	0.000355919	0.718797	Ceramide(d18:1/16:1 OH)	Ceramide(d18:1/20:1 OH)	0.718797	0.041964	0.0372911	CNX0207	Ceramide Metabolism	CNX0219	Ceramide Metabolism
22868	0.00035324	0.719067	Ceramide(d18:1/18:1)	Ceramide(d18:1/22:0 OH)	0.719067	0.041964	0.0372911	CNX0214	Ceramide Metabolism	CNX0223	Ceramide Metabolism
24283	0.000355919	0.718797	Ceramide(d18:1/20:1)	Ceramide(d18:1/22:0 OH)	0.718797	0.041964	0.0372911	CNX0220	Ceramide Metabolism	CNX0223	Ceramide Metabolism
37181	0.000355919	0.718797	Dodecenoylcarnitine	Malonylcarnitine	0.718797	0.041964	0.0372911	CNX0369	Fatty Acid Oxidation and Synthesis	CNX0555	Fatty Acid Oxidation and Synthesis
56300	0.000355919	0.718797	PC(16:0/18:1)	PE(34:2)	0.718797	0.041964	0.0372911	CNX0668	Phospholipid Metabolism	CNX0706	Phospholipid Metabolism
59343	0.000354286	0.718962	PE(38:4)	PE(38:5)	0.718962	0.041964	0.0372911	CNX0710	Phospholipid Metabolism	CNX0711	Phospholipid Metabolism
59510	0.000355334	-0.718856	PE(38:5)	THC 18:1/18:0	0.718856	0.041964	0.0372911	CNX0711	Phospholipid Metabolism	CNX0902	Glycosphingolipid Metabolism
59625	0.000355919	0.718797	PG(32:2)	PG(34:1)	0.718797	0.041964	0.0372911	CNX0715	Phospholipid Metabolism	CNX0716	Phospholipid Metabolism
62041	0.000355919	0.718797	SM(d18:1/26:0)	SM(d18:1/26:1)	0.718797	0.041964	0.0372911	CNX0844	Sphingomyelin Metabolism	CNX0833	Sphingomyelin Metabolism
40713	0.000358028	-0.718585	Glycerol 3-phosphate	L-Glutamic acid	0.718585	0.0420561	0.0373729	CNX0443	Glycolysis and Gluconeogenesis Metabolism	CNX0506	Bioamines and Neurotransmitter Metabolism
63205	0.000358026	0.718586	SM(d18:1/24:0 OH)	SM(d18:1/26:0)	0.718586	0.0420561	0.0373729	CNX0859	Sphingomyelin Metabolism	CNX0844	Sphingomyelin Metabolism
28658	0.000360737	0.718315	Ceramide(d18:1/26:1 OH)	Ceramide(d18:1/26:1)	0.718315	0.0422958	0.0375859	CNX0237	Ceramide Metabolism	CNX0238	Ceramide Metabolism
46999	0.000362875	0.718103	L-Glutamic acid	Pyruvic acid	0.718103	0.0424678	0.0377388	CNX0506	Bioamines and Neurotransmitter Metabolism	CNX0804	Glycolysis and Gluconeogenesis Metabolism
11501	0.000371141	0.717293	9-Hexadecenoylcarnitine	Pimelylcarnitine	0.717293	0.0424926	0.0377608	CNX0106	Fatty Acid Oxidation and Synthesis	CNX0759	Fatty Acid Oxidation and Synthesis
21125	0.000371141	0.717293	Ceramide(d18:1/16:0)	Ceramide(d18:1/16:1 OH)	0.717293	0.0424926	0.0377608	CNX0206	Ceramide Metabolism	CNX0207	Ceramide Metabolism
21826	0.000371141	0.717293	Ceramide(d18:1/16:1)	L-Proline	0.717293	0.0424926	0.0377608	CNX0208	Ceramide Metabolism	CNX0519	GABA, Glutamate, Arginine, Ornithine, Proline Metabolism
23433	0.000365615	0.717833	Ceramide(d18:1/20:0 OH)	Ceramide(d18:1/20:0)	0.717833	0.0424926	0.0377608	CNX0217	Ceramide Metabolism	CNX0218	Ceramide Metabolism
23730	0.00036837	0.717563	Ceramide(d18:1/20:0)	Ceramide(d18:1/24:2)	0.717563	0.0424926	0.0377608	CNX0218	Ceramide Metabolism	CNX0233	Ceramide Metabolism
24015	0.000371141	0.717293	Ceramide(d18:1/20:1 OH)	Ceramide(d18:1/26:0)	0.717293	0.0424926	0.0377608	CNX0219	Ceramide Metabolism	CNX0236	Ceramide Metabolism
26509	0.000371141	0.717293	Ceramide(d18:1/24:0 OH)	Ceramide(d18:1/26:1 OH)	0.717293	0.0424926	0.0377608	CNX0229	Ceramide Metabolism	CNX0237	Ceramide Metabolism
29878	0.000365615	-0.717833	Cholesterol	PE(38:5)	0.717833	0.0424926	0.0377608	CNX0254	Cholesterol, Cortisol, Non-Gonadal Steroid Metabolism	CNX0711	Phospholipid Metabolism
32021	0.000371141	-0.717293	CoQ10H2	Vitamin K2	0.717293	0.0424926	0.0377608	CNX0293	Ubiquinone and Dolichol Metabolism	CNX0950	Microbiome Metabolism
33204	0.00036837	0.717563	Cysteamine	Purine	0.717563	0.0424926	0.0377608	CNX0303	SAM, SAH, Methionine, Cysteine, Glutathione Metabolism	CNX0793	Purine Metabolism
41360	0.000371141	0.717293	Glycocholic acid	L-Lactic acid	0.717293	0.0424926	0.0377608	CNX0446	Bile Salt Metabolism	CNX0514	Glycolysis and Gluconeogenesis Metabolism
63653	0.00036837	0.717563	THC 18:1/16:0	THC 18:1/24:1	0.717563	0.0424926	0.0377608	CNX0901	Glycosphingolipid Metabolism	CNX0906	Glycosphingolipid Metabolism
40910	0.000384048	0.716059	Glycerophosphocholine	Homogentisic acid	0.716059	0.043891	0.0390035	CNX0444	Phospholipid Metabolism	CNX0464	Tyrosine and Phenylalanine Metabolism
37611	0.000386913	-0.715789	Eicosapentaenoic acid	L-Cystine	0.715789	0.0439803	0.0390829	CNX0376	Eicosanoid and Resolvin Metabolism	CNX0505	SAM, SAH, Methionine, Cysteine, Glutathione Metabolism
38814	0.000386913	0.715789	GC(18:1/24:0)	PC(30:0)	0.715789	0.0439803	0.0390829	CNX0422	Glycosphingolipid Metabolism	CNX0685	Phospholipid Metabolism
58855	0.000386913	0.715789	PE(34:1)	PE(36:2)	0.715789	0.0439803	0.0390829	CNX0705	Phospholipid Metabolism	CNX0708	Phospholipid Metabolism
57011	0.000392098	0.715307	PC(18:3/22:4)	PC(38:5)	0.715307	0.0444102	0.0394649	CNX0674	Phospholipid Metabolism	CNX0694	Phospholipid Metabolism
62577	0.000392098	0.715307	SM(d18:1/18:2 OH)	SM(d18:1/18:2)	0.715307	0.0444102	0.0394649	CNX0851	Sphingomyelin Metabolism	CNX0838	Sphingomyelin Metabolism
1020	0.000403253	0.714286	11-HETE	SM(d18:1/20:1 OH)	0.714286	0.0451087	0.0400856	CNX0009	Eicosanoid and Resolvin Metabolism	CNX0854	Sphingomyelin Metabolism
16192	0.000402658	-0.71434	BMP(18:1/18:0)	PC(16:0/16:0)	0.71434	0.0451087	0.0400856	CNX0180	Phospholipid Metabolism	CNX0667	Phospholipid Metabolism
21990	0.000403253	0.714286	Ceramide(d18:1/16:1)	Ureidopropionic acid	0.714286	0.0451087	0.0400856	CNX0208	Ceramide Metabolism	CNX0939	Pyrimidine Metabolism
22300	0.000403253	0.714286	Ceramide(d18:1/18:0)	Ceramide(d18:1/23:0) or Ceramide(d18:1/22:1 OH)	0.714286	0.0451087	0.0400856	CNX0212	Ceramide Metabolism	CNX0228	Ceramide Metabolism
24004	0.000403253	0.714286	Ceramide(d18:1/20:1 OH)	Ceramide(d18:1/22:1)	0.714286	0.0451087	0.0400856	CNX0219	Ceramide Metabolism	CNX0225	Ceramide Metabolism
35576	0.000403253	0.714286	Deoxycholic acid	PC(16:0/18:1)	0.714286	0.0451087	0.0400856	CNX0326	Bile Salt Metabolism	CNX0668	Phospholipid Metabolism
61889	0.000400291	0.714554	SM(d18:1/16:0 OH)	SM(d18:1/16:1)	0.714554	0.0451087	0.0400856	CNX0846	Sphingomyelin Metabolism	CNX0831	Sphingomyelin Metabolism
4437	0.000408629	-0.713802	2-Octenoylcarnitine	PA(18:1/18:1)	0.713802	0.0453894	0.040335	CNX0032	Fatty Acid Oxidation and Synthesis	CNX0660	Phospholipid Metabolism
12840	0.000408629	0.713802	Adenosine triphosphate	THC 18:1/16:0	0.713802	0.0453894	0.040335	CNX0118	Purine Metabolism	CNX0901	Glycosphingolipid Metabolism
42649	0.000408629	0.713802	Hexanoylcarnitine	Oleic acid	0.713802	0.0453894	0.040335	CNX0459	Fatty Acid Oxidation and Synthesis	CNX0630	Fatty Acid Oxidation and Synthesis
62155	0.000408629	0.713802	SM(d18:1/16:0)	SM(d18:1/24:0)	0.713802	0.0453894	0.040335	CNX0835	Sphingomyelin Metabolism	CNX0843	Sphingomyelin Metabolism
17838	0.000415293	0.71321	Butyrylcarnitine	Urea	0.71321	0.0460488	0.040921	CNX0192	Microbiome Metabolism	CNX0938	Urea Cycle
1727	0.000420175	0.712782	15-HETE	SM(d18:1/20:1 OH)	0.712782	0.0461057	0.0409716	CNX0015	Eicosanoid and Resolvin Metabolism	CNX0854	Sphingomyelin Metabolism
5795	0.000420175	0.712782	3, 5-Tetradecadiencarnitine	Oleoylcarnitine	0.712782	0.0461057	0.0409716	CNX0067	Fatty Acid Oxidation and Synthesis	CNX0631	Fatty Acid Oxidation and Synthesis
12066	0.000420175	-0.712782	Adenosine	Methionine sulfoxide	0.712782	0.0461057	0.0409716	CNX0116	Purine Metabolism	CNX0575	SAM, SAH, Methionine, Cysteine, Glutathione Metabolism
21148	0.000420175	0.712782	Ceramide(d18:1/16:0)	Ceramide(d18:1/25:0)	0.712782	0.0461057	0.0409716	CNX0206	Ceramide Metabolism	CNX0234	Ceramide Metabolism
28129	0.000417115	0.71305	Ceramide(d18:1/26:0 OH)	Chenodeoxyglycocholic acid	0.71305	0.0461057	0.0409716	CNX0235	Ceramide Metabolism	CNX0243	Bile Salt Metabolism
59298	0.000420175	0.712782	PE(36:3)	SM(d18:1/20:2)	0.712782	0.0461057	0.0409716	CNX0709	Phospholipid Metabolism	CNX0840	Sphingomyelin Metabolism
22862	0.00042575	0.712298	Ceramide(d18:1/18:1)	Ceramide(d18:1/18:2)	0.712298	0.0466365	0.0414433	CNX0214	Ceramide Metabolism	CNX0216	Ceramide Metabolism
47584	0.00043139	-0.711814	L-Histidine	SM(d18:1/26:2)	0.711814	0.0471727	0.0419198	CNX0508	Histidine, Histamine, Carnosine Metabolism	CNX0845	Sphingomyelin Metabolism
54426	0.000434536	0.711546	Oleic acid	Suberylcarnitine	0.711546	0.0474349	0.0421527	CNX0630	Fatty Acid Oxidation and Synthesis	CNX0872	Fatty Acid Oxidation and Synthesis
16439	0.000443476	-0.710794	BMP(18:1/18:2)	L-Cystine	0.710794	0.0483275	0.0429459	CNX0182	Phospholipid Metabolism	CNX0505	SAM, SAH, Methionine, Cysteine, Glutathione Metabolism
8382	0.000449322	0.710309	3-Hydroxyoleoylcarnitine	Decanoylcarnitine	0.710309	0.0487965	0.0433628	CNX0061	Fatty Acid Oxidation and Synthesis	CNX0318	Fatty Acid Oxidation and Synthesis
17332	0.000449322	0.710309	Betaine	Glycylproline	0.710309	0.0487965	0.0433628	CNX0171	1-Carbon, Folate Metabolism	CNX0448	Gamma-Glutamyl and other Dipeptides
63090	0.000452573	0.710041	SM(d18:1/22:2 OH)	SM(d18:1/26:0 OH)	0.710041	0.0490654	0.0436017	CNX0857	Sphingomyelin Metabolism	CNX0862	Sphingomyelin Metabolism
24285	0.000455839	0.709774	Ceramide(d18:1/20:1)	Ceramide(d18:1/22:1)	0.709774	0.049167	0.0436919	CNX0220	Ceramide Metabolism	CNX0225	Ceramide Metabolism
38808	0.000455839	-0.709774	GC(18:1/24:0)	PC(18:1(9Z)/18:1(9Z))	0.709774	0.049167	0.0436919	CNX0422	Glycosphingolipid Metabolism	CNX0696	Phospholipid Metabolism
41521	0.000455839	0.709774	Glycocholic acid	Taurocholic acid	0.709774	0.049167	0.0436919	CNX0446	Bile Salt Metabolism	CNX0888	Bile Salt Metabolism
9612	0.000458526	-0.709556	4-Hydroxyphenylpyruvic acid	Uric acid	0.709556	0.0492888	0.0438002	CNX0074	Microbiome Metabolism	CNX0941	Purine Metabolism
52949	0.000458524	-0.709556	N-Acetylornithine	Pimelylcarnitine	0.709556	0.0492888	0.0438002	CNX0597	GABA, Glutamate, Arginine, Ornithine, Proline Metabolism	CNX0759	Fatty Acid Oxidation and Synthesis
