# Supplementary material for: Metabolic features of Gulf War illness
Source: PLoS One. 2019 Jul 26;14(7):e0219531. doi: 10.1371/journal.pone.0219531 (PMC6660083; doi:10.1371/journal.pone.0219531)
Supplement: S5 Table — (CSV) [file pone.0219531.s005.csv]

Sample Name	Group	1-Methyladenosine	1-Methylhistidine	1-Methylnicotinamide	1-Pyrroline-5-carboxylic acid	11-HETE	11,12-DiHETrE	11,12-Epoxyeicosatrienoic acid	11-Dehydro-thromboxane B2	12-HETE	13,14-Dihydro-15-keto PGF2a	13S-hydroxyoctadecadienoic acid	14,15-DHET	14,15-Epoxy-5,8,11-eicosatrienoic acid	15-HETE	2,3-Diphosphoglyceric acid	p-Aminobenzoic acid	3-Aminoisobutyric acid	2-Arachidonylglycerol	2-Deoxyguanosine 5-monophosphate	2-Deoxyinosine triphosphate	2-Hydroxy-3-methylbutyric acid	2-Hydroxyglutarate	2-Isopropylmalic acid	2-Keto-L-gluconate	2-Ketobutyric acid	2-Ketohexanoic acid	2-Methylcitric acid	2-Octenoylcarnitine	2-Pyrocatechuic acid	2-deoxyglucose-6-phosphate	20-Hydroxyeicosatetraenoic acid	24,25-Dihydrolanosterol	24,25-Epoxycholesterol	3, 5-Tetradecadiencarnitine	3-Hydroxy-cis-5-tetradecenoylcarnitine	3-Hydroxyanthranilic acid	3-Hydroxydodecanoylcarnitine	3-Hydroxyhexadecanoylcarnitine	3-Hydroxyhexadecenoylcarnitine	3-Hydroxyhexanoylcarnitine	3-Hydroxyisovaleryl Carnitine	3-Hydroxylinoleylcarnitine	3-Hydroxyoleoylcarnitine	3-Methylthiopropionic acid	3-Phosphoglyceric acid	3-methylphenylacetic acid	4,5-Dihydroorotic acid	4-Hydroxybenzoic acid
1A	GWS	6.61E+06	7.83E+06	N/A	N/A	2.90E+04	N/A	N/A	N/A	2.32E+04	N/A	N/A	N/A	N/A	8.21E+03	6.37E+04	1.94E+05	3.49E+06	1.47E+04	N/A	N/A	1.23E+07	N/A	N/A	N/A	3.81E+07	N/A	2.86E+04	3.03E+07	1.43E+07	5.14E+05	N/A	N/A	1.57E+06	6.64E+05	5.24E+05	N/A	3.69E+08	5.02E+05	7.44E+05	7.74E+04	4.09E+06	6.69E+05	1.01E+05	N/A	5.31E+06	N/A	N/A	N/A
2A	GWS	9.86E+06	1.22E+07	N/A	N/A	6.28E+04	N/A	N/A	N/A	6.56E+05	N/A	N/A	N/A	N/A	2.50E+04	6.37E+04	3.89E+06	2.21E+06	6.73E+04	N/A	N/A	1.55E+07	N/A	N/A	N/A	3.72E+07	N/A	3.47E+04	3.45E+07	1.47E+07	4.91E+05	N/A	N/A	1.12E+06	2.56E+06	1.33E+06	N/A	3.66E+08	2.84E+05	3.04E+05	1.72E+05	4.09E+06	5.52E+05	3.35E+05	N/A	5.70E+06	N/A	N/A	N/A
3A	GWS	9.96E+06	2.09E+07	N/A	N/A	1.43E+04	N/A	N/A	N/A	2.38E+04	N/A	N/A	N/A	N/A	6.50E+03	6.07E+04	6.52E+04	4.08E+06	4.27E+04	N/A	N/A	1.65E+07	N/A	N/A	N/A	3.81E+07	N/A	3.07E+04	7.69E+07	5.94E+06	5.81E+05	N/A	N/A	1.29E+06	2.51E+06	7.46E+05	N/A	3.22E+08	3.48E+05	4.50E+05	1.89E+05	5.13E+06	5.91E+05	1.99E+05	N/A	5.59E+06	N/A	N/A	N/A
4A	GWS	9.82E+06	1.06E+07	N/A	N/A	1.09E+04	N/A	N/A	N/A	1.59E+04	N/A	N/A	N/A	N/A	7.26E+03	6.82E+04	2.25E+06	3.66E+06	3.67E+04	N/A	N/A	1.37E+07	N/A	N/A	N/A	3.70E+07	N/A	2.38E+04	6.71E+07	9.73E+06	5.20E+05	N/A	N/A	1.04E+06	1.49E+06	1.17E+06	N/A	3.13E+08	6.36E+05	8.01E+05	1.12E+05	3.48E+06	5.57E+05	1.92E+05	N/A	5.29E+06	N/A	N/A	N/A
6A	GWS	8.46E+06	6.28E+06	N/A	N/A	2.53E+04	N/A	N/A	N/A	9.81E+04	N/A	N/A	N/A	N/A	1.31E+04	5.55E+04	1.17E+05	2.14E+06	8.27E+04	N/A	N/A	8.65E+06	N/A	N/A	N/A	3.65E+07	N/A	3.54E+04	4.91E+07	1.75E+07	5.37E+05	N/A	N/A	1.38E+06	1.23E+06	8.82E+05	N/A	3.17E+08	3.57E+05	3.07E+05	1.38E+05	2.74E+06	5.58E+05	1.72E+05	N/A	5.34E+06	N/A	N/A	N/A
7A	GWS	1.56E+07	1.80E+07	N/A	N/A	3.03E+04	N/A	N/A	N/A	9.08E+04	N/A	N/A	N/A	N/A	1.98E+04	4.15E+04	2.57E+05	2.88E+06	1.43E+05	N/A	N/A	3.80E+07	N/A	N/A	N/A	3.57E+07	N/A	6.58E+04	1.21E+08	9.23E+06	5.25E+05	N/A	N/A	1.05E+06	1.25E+07	3.74E+06	N/A	3.97E+08	2.35E+05	3.04E+05	8.34E+05	7.71E+06	4.92E+05	5.34E+05	N/A	5.22E+06	N/A	N/A	N/A
8A	GWS	7.81E+06	9.18E+06	N/A	N/A	2.01E+04	N/A	N/A	N/A	4.59E+04	N/A	N/A	N/A	N/A	9.58E+03	6.35E+04	2.36E+05	2.70E+06	1.05E+05	N/A	N/A	3.72E+07	N/A	N/A	N/A	3.62E+07	N/A	2.10E+04	9.81E+07	1.39E+07	4.93E+05	N/A	N/A	1.15E+06	1.66E+06	1.04E+06	N/A	3.05E+08	6.32E+05	7.33E+05	1.49E+05	2.60E+06	5.13E+05	1.73E+05	N/A	5.08E+06	N/A	N/A	N/A
9A	GWS	1.04E+07	7.26E+06	N/A	N/A	8.19E+04	N/A	N/A	N/A	1.48E+05	N/A	N/A	N/A	N/A	2.15E+04	4.53E+04	7.23E+05	1.81E+06	7.06E+04	N/A	N/A	1.25E+07	N/A	N/A	N/A	3.60E+07	N/A	3.21E+04	2.50E+07	2.03E+07	4.96E+05	N/A	N/A	1.05E+06	1.23E+06	1.10E+06	N/A	3.61E+08	3.49E+05	5.02E+05	7.73E+04	3.96E+06	4.72E+05	1.32E+05	N/A	5.02E+06	N/A	N/A	N/A
10A	GWS	5.28E+06	8.62E+06	N/A	N/A	1.33E+04	N/A	N/A	N/A	1.19E+04	N/A	N/A	N/A	N/A	9.53E+03	6.16E+04	1.14E+05	2.25E+06	4.91E+04	N/A	N/A	1.32E+07	N/A	N/A	N/A	3.36E+07	N/A	4.70E+04	5.19E+07	6.85E+06	5.70E+05	N/A	N/A	1.88E+06	1.31E+06	1.18E+06	N/A	3.14E+08	3.17E+05	3.03E+05	1.62E+05	3.62E+06	6.23E+05	2.37E+05	N/A	4.90E+06	N/A	N/A	N/A
11A	GWS	7.84E+06	1.13E+07	N/A	N/A	1.61E+04	N/A	N/A	N/A	2.04E+04	N/A	N/A	N/A	N/A	1.00E+04	5.18E+04	2.09E+06	3.36E+06	5.13E+04	N/A	N/A	1.55E+07	N/A	N/A	N/A	3.76E+07	N/A	5.17E+04	2.65E+07	1.60E+07	5.52E+05	N/A	N/A	1.01E+06	1.01E+06	8.19E+05	N/A	3.65E+08	2.46E+05	2.48E+05	1.15E+05	4.88E+06	4.87E+05	1.57E+05	N/A	5.42E+06	N/A	N/A	N/A
12A	GWS	7.90E+06	7.34E+06	N/A	N/A	2.02E+04	N/A	N/A	N/A	2.33E+04	N/A	N/A	N/A	N/A	1.07E+04	6.43E+04	7.35E+06	2.90E+06	3.80E+04	N/A	N/A	6.09E+07	N/A	N/A	N/A	3.72E+07	N/A	3.40E+04	4.15E+07	3.04E+06	5.32E+05	N/A	N/A	1.37E+06	1.80E+06	2.07E+06	N/A	3.57E+08	3.07E+05	3.05E+05	1.89E+05	5.23E+06	5.89E+05	2.67E+05	N/A	5.40E+06	N/A	N/A	N/A
13A	GWS	6.39E+06	6.04E+06	N/A	N/A	2.22E+04	N/A	N/A	N/A	5.68E+04	N/A	N/A	N/A	N/A	1.04E+04	6.49E+04	1.18E+05	2.13E+06	4.14E+04	N/A	N/A	1.38E+07	N/A	N/A	N/A	3.73E+07	N/A	3.11E+04	4.38E+07	5.76E+06	5.47E+05	N/A	N/A	1.01E+06	1.61E+06	1.46E+06	N/A	3.94E+08	3.67E+05	4.77E+05	1.23E+05	3.37E+06	4.91E+05	2.55E+05	N/A	5.35E+06	N/A	N/A	N/A
14A	GWS	7.62E+06	7.96E+06	N/A	N/A	3.08E+04	N/A	N/A	N/A	2.43E+04	N/A	N/A	N/A	N/A	1.06E+04	6.23E+04	2.92E+05	2.12E+06	1.34E+05	N/A	N/A	2.42E+07	N/A	N/A	N/A	3.75E+07	N/A	4.90E+04	5.08E+07	8.94E+06	5.92E+05	N/A	N/A	2.31E+06	8.95E+05	9.08E+05	N/A	3.53E+08	2.06E+05	2.55E+05	1.27E+05	5.90E+06	6.57E+05	2.15E+05	N/A	5.66E+06	N/A	N/A	N/A
15A	GWS	6.31E+06	6.08E+06	N/A	N/A	1.88E+04	N/A	N/A	N/A	5.80E+04	N/A	N/A	N/A	N/A	6.27E+03	4.49E+04	5.26E+06	2.21E+06	4.21E+04	N/A	N/A	1.89E+07	N/A	N/A	N/A	3.78E+07	N/A	4.08E+04	3.81E+07	1.27E+07	5.47E+05	N/A	N/A	9.62E+05	6.88E+05	5.73E+05	N/A	3.64E+08	2.97E+05	2.79E+05	7.81E+04	4.40E+06	4.13E+05	8.13E+04	N/A	5.36E+06	N/A	N/A	N/A
16A	GWS	5.73E+06	6.95E+06	N/A	N/A	2.67E+04	N/A	N/A	N/A	6.29E+04	N/A	N/A	N/A	N/A	9.28E+03	5.77E+04	2.46E+05	1.65E+06	4.59E+04	N/A	N/A	2.70E+07	N/A	N/A	N/A	3.51E+07	N/A	2.76E+04	5.86E+07	9.91E+06	5.42E+05	N/A	N/A	1.18E+06	2.06E+06	1.73E+06	N/A	3.05E+08	3.50E+05	4.11E+05	1.92E+05	4.13E+06	4.57E+05	2.82E+05	N/A	5.14E+06	N/A	N/A	N/A
17A	GWS	6.59E+06	5.56E+06	N/A	N/A	3.22E+04	N/A	N/A	N/A	2.34E+04	N/A	N/A	N/A	N/A	1.24E+04	6.27E+04	3.12E+05	2.49E+06	5.13E+04	N/A	N/A	1.86E+07	N/A	N/A	N/A	3.80E+07	N/A	3.70E+04	1.54E+07	2.98E+07	5.48E+05	N/A	N/A	1.09E+06	6.28E+05	6.76E+05	N/A	3.25E+08	3.26E+05	3.81E+05	6.89E+04	4.44E+06	4.41E+05	1.34E+05	N/A	5.37E+06	N/A	N/A	N/A
18A	GWS	5.44E+06	4.39E+06	N/A	N/A	3.60E+04	N/A	N/A	N/A	4.45E+04	N/A	N/A	N/A	N/A	1.55E+04	4.65E+04	1.19E+06	1.80E+06	3.70E+04	N/A	N/A	1.87E+07	N/A	N/A	N/A	3.58E+07	N/A	3.46E+04	2.76E+07	6.39E+06	5.76E+05	N/A	N/A	1.11E+06	1.14E+06	6.80E+05	N/A	2.76E+08	2.07E+05	3.42E+05	8.28E+04	1.48E+06	4.64E+05	1.29E+05	N/A	5.18E+06	N/A	N/A	N/A
19A	GWS	5.33E+06	7.10E+06	N/A	N/A	1.75E+06	N/A	N/A	N/A	8.87E+05	N/A	N/A	N/A	N/A	2.85E+05	4.90E+04	1.81E+06	1.78E+06	1.94E+05	N/A	N/A	1.30E+07	N/A	N/A	N/A	3.56E+07	N/A	4.82E+04	2.70E+07	1.48E+07	5.61E+05	N/A	N/A	1.31E+06	1.10E+06	7.73E+05	N/A	3.69E+08	3.28E+05	4.00E+05	1.31E+05	4.93E+06	5.12E+05	1.61E+05	N/A	5.12E+06	N/A	N/A	N/A
20A	GWS	4.28E+06	4.55E+06	N/A	N/A	4.18E+04	N/A	N/A	N/A	2.77E+05	N/A	N/A	N/A	N/A	1.73E+04	5.36E+04	1.58E+05	1.58E+06	1.16E+05	N/A	N/A	1.12E+07	N/A	N/A	N/A	3.70E+07	N/A	2.86E+04	2.23E+07	4.68E+06	6.59E+05	N/A	N/A	1.56E+06	6.95E+05	5.09E+05	N/A	2.80E+08	4.97E+05	4.98E+05	5.92E+04	3.59E+06	4.89E+05	1.10E+05	N/A	5.29E+06	N/A	N/A	N/A
23A	GWS	5.55E+06	7.88E+06	N/A	N/A	2.52E+04	N/A	N/A	N/A	4.72E+04	N/A	N/A	N/A	N/A	1.57E+04	3.57E+04	6.18E+05	1.62E+06	1.31E+05	N/A	N/A	4.51E+07	N/A	N/A	N/A	3.80E+07	N/A	5.66E+04	1.62E+08	1.83E+07	6.46E+05	N/A	N/A	1.42E+06	3.68E+06	2.09E+06	N/A	3.55E+08	4.93E+05	4.91E+05	2.37E+05	7.82E+06	5.06E+05	2.94E+05	N/A	5.64E+06	N/A	N/A	N/A
1B	Control	8.09E+06	1.08E+07	N/A	N/A	6.44E+05	N/A	N/A	N/A	3.27E+05	N/A	N/A	N/A	N/A	1.16E+05	4.82E+04	2.47E+06	4.47E+06	1.57E+05	N/A	N/A	1.48E+07	N/A	N/A	N/A	3.69E+07	N/A	4.02E+04	8.39E+07	1.02E+07	5.06E+05	N/A	N/A	2.45E+06	2.52E+06	1.06E+06	N/A	3.57E+08	5.07E+05	6.72E+05	1.65E+05	5.10E+06	6.92E+05	2.23E+05	N/A	5.19E+06	N/A	N/A	N/A
2B	Control	9.57E+06	1.16E+07	N/A	N/A	2.83E+04	N/A	N/A	N/A	9.54E+04	N/A	N/A	N/A	N/A	1.17E+04	4.37E+04	1.87E+05	3.04E+06	4.35E+04	N/A	N/A	1.70E+07	N/A	N/A	N/A	3.64E+07	N/A	4.97E+04	4.81E+07	6.21E+06	5.32E+05	N/A	N/A	1.15E+06	1.12E+06	8.87E+05	N/A	2.66E+08	2.12E+05	2.73E+05	1.46E+05	3.10E+06	4.92E+05	1.41E+05	N/A	5.37E+06	N/A	N/A	N/A
3B	Control	8.97E+06	9.29E+06	N/A	N/A	2.17E+06	N/A	N/A	N/A	8.31E+05	N/A	N/A	N/A	N/A	3.28E+05	4.99E+04	4.44E+05	2.29E+06	4.69E+04	N/A	N/A	2.03E+07	N/A	N/A	N/A	3.77E+07	N/A	3.38E+04	8.98E+07	1.44E+07	4.91E+05	N/A	N/A	1.09E+06	2.10E+06	1.16E+06	N/A	3.36E+08	3.00E+05	3.93E+05	2.09E+05	5.75E+06	5.99E+05	2.14E+05	N/A	5.36E+06	N/A	N/A	N/A
4B	Control	9.86E+06	6.94E+06	N/A	N/A	2.60E+04	N/A	N/A	N/A	4.10E+04	N/A	N/A	N/A	N/A	1.43E+04	5.71E+04	1.47E+06	2.70E+06	3.02E+04	N/A	N/A	2.10E+07	N/A	N/A	N/A	3.68E+07	N/A	2.67E+04	2.44E+07	4.19E+07	5.47E+05	N/A	N/A	1.33E+06	2.95E+06	1.38E+06	N/A	3.29E+08	3.99E+05	5.02E+05	1.70E+05	3.67E+06	5.12E+05	4.19E+05	N/A	5.27E+06	N/A	N/A	N/A
6B	Control	9.49E+06	7.75E+06	N/A	N/A	1.95E+04	N/A	N/A	N/A	3.10E+04	N/A	N/A	N/A	N/A	8.16E+03	6.61E+04	3.99E+05	1.99E+06	5.34E+04	N/A	N/A	2.22E+07	N/A	N/A	N/A	3.68E+07	N/A	3.35E+04	3.10E+07	1.08E+07	5.63E+05	N/A	N/A	1.39E+06	9.30E+05	8.63E+05	N/A	3.67E+08	3.86E+05	5.42E+05	1.10E+05	4.47E+06	5.27E+05	1.41E+05	N/A	5.28E+06	N/A	N/A	N/A
7B	Control	8.66E+06	7.26E+06	N/A	N/A	3.06E+04	N/A	N/A	N/A	1.59E+05	N/A	N/A	N/A	N/A	1.11E+04	7.16E+04	6.80E+05	2.19E+06	3.42E+04	N/A	N/A	9.93E+06	N/A	N/A	N/A	3.63E+07	N/A	5.42E+04	4.92E+07	9.57E+07	5.24E+05	N/A	N/A	1.28E+06	3.79E+05	2.79E+05	N/A	2.73E+08	5.70E+05	6.96E+05	6.28E+04	2.41E+06	5.10E+05	6.90E+04	N/A	5.47E+06	N/A	N/A	N/A
8B	Control	8.72E+06	8.90E+06	N/A	N/A	1.36E+05	N/A	N/A	N/A	3.16E+05	N/A	N/A	N/A	N/A	3.62E+04	4.34E+04	3.15E+05	2.17E+06	5.22E+04	N/A	N/A	4.28E+07	N/A	N/A	N/A	3.67E+07	N/A	3.19E+04	7.02E+07	4.37E+06	5.38E+05	N/A	N/A	1.17E+06	1.27E+06	1.03E+06	N/A	3.33E+08	1.72E+05	1.86E+05	1.48E+05	3.57E+06	5.36E+05	1.53E+05	N/A	5.23E+06	N/A	N/A	N/A
9B	Control	8.62E+06	8.13E+06	N/A	N/A	1.36E+04	N/A	N/A	N/A	3.69E+04	N/A	N/A	N/A	N/A	9.41E+03	7.29E+04	2.20E+05	2.21E+06	3.70E+04	N/A	N/A	9.71E+06	N/A	N/A	N/A	3.69E+07	N/A	2.82E+04	2.03E+07	1.60E+07	5.43E+05	N/A	N/A	1.66E+06	4.66E+05	3.88E+05	N/A	2.76E+08	2.39E+05	2.32E+05	7.91E+04	1.79E+06	5.78E+05	1.03E+05	N/A	5.22E+06	N/A	N/A	N/A
10B	Control	6.67E+06	5.18E+06	N/A	N/A	3.74E+04	N/A	N/A	N/A	3.80E+05	N/A	N/A	N/A	N/A	1.61E+04	6.07E+04	1.09E+06	2.53E+06	5.21E+04	N/A	N/A	1.24E+07	N/A	N/A	N/A	3.68E+07	N/A	5.22E+04	4.17E+07	1.52E+07	5.45E+05	N/A	N/A	1.35E+06	2.32E+06	1.77E+06	N/A	3.18E+08	2.10E+05	2.17E+05	1.88E+05	4.96E+06	5.57E+05	2.80E+05	N/A	5.43E+06	N/A	N/A	N/A
11B	Control	8.97E+06	7.08E+06	N/A	N/A	1.86E+04	N/A	N/A	N/A	3.03E+04	N/A	N/A	N/A	N/A	8.34E+03	6.86E+04	2.81E+06	2.35E+06	4.96E+04	N/A	N/A	1.70E+07	N/A	N/A	N/A	3.66E+07	N/A	4.35E+04	9.52E+06	4.80E+06	5.14E+05	N/A	N/A	1.43E+06	6.43E+05	7.77E+05	N/A	3.42E+08	3.39E+05	4.40E+05	7.79E+04	6.85E+06	4.49E+05	1.32E+05	N/A	5.32E+06	N/A	N/A	N/A
12B	Control	7.69E+06	5.70E+06	N/A	N/A	2.17E+04	N/A	N/A	N/A	7.90E+04	N/A	N/A	N/A	N/A	1.23E+04	6.21E+04	1.18E+06	2.80E+06	2.17E+04	N/A	N/A	1.37E+07	N/A	N/A	N/A	3.66E+07	N/A	4.66E+04	2.06E+07	1.04E+07	5.34E+05	N/A	N/A	8.36E+05	1.45E+06	1.08E+06	N/A	3.29E+08	3.81E+05	4.53E+05	8.07E+04	3.97E+06	4.70E+05	1.96E+05	N/A	5.61E+06	N/A	N/A	N/A
13B	Control	8.57E+06	1.30E+07	N/A	N/A	2.01E+04	N/A	N/A	N/A	6.38E+04	N/A	N/A	N/A	N/A	9.64E+03	4.31E+04	7.94E+04	2.58E+06	6.70E+04	N/A	N/A	1.61E+07	N/A	N/A	N/A	3.76E+07	N/A	4.64E+04	5.57E+07	1.27E+07	5.74E+05	N/A	N/A	1.01E+06	1.60E+06	1.15E+06	N/A	3.88E+08	3.93E+05	5.17E+05	2.01E+05	4.96E+06	4.35E+05	2.11E+05	N/A	5.29E+06	N/A	N/A	N/A
14B	Control	5.77E+06	6.30E+06	N/A	N/A	3.20E+04	N/A	N/A	N/A	1.84E+05	N/A	N/A	N/A	N/A	7.51E+03	5.75E+04	3.57E+05	2.21E+06	3.31E+04	N/A	N/A	1.56E+07	N/A	N/A	N/A	3.83E+07	N/A	5.07E+04	3.80E+07	6.07E+06	5.76E+05	N/A	N/A	1.18E+06	6.72E+05	8.68E+05	N/A	3.07E+08	3.42E+05	4.50E+05	1.38E+05	3.99E+06	5.25E+05	1.76E+05	N/A	5.57E+06	N/A	N/A	N/A
15B	Control	6.01E+06	7.00E+06	N/A	N/A	6.37E+04	N/A	N/A	N/A	5.53E+05	N/A	N/A	N/A	N/A	2.50E+04	7.23E+04	2.92E+05	2.04E+06	4.66E+04	N/A	N/A	3.69E+07	N/A	N/A	N/A	3.79E+07	N/A	4.30E+04	1.60E+07	1.19E+07	5.66E+05	N/A	N/A	1.16E+06	9.49E+05	1.07E+06	N/A	3.49E+08	3.09E+05	2.81E+05	9.73E+04	3.69E+06	5.06E+05	1.68E+05	N/A	5.45E+06	N/A	N/A	N/A
16B	Control	5.89E+06	9.44E+06	N/A	N/A	1.94E+05	N/A	N/A	N/A	2.19E+05	N/A	N/A	N/A	N/A	3.87E+04	4.95E+04	1.11E+06	1.94E+06	8.15E+04	N/A	N/A	2.69E+07	N/A	N/A	N/A	3.77E+07	N/A	2.48E+04	5.58E+07	5.25E+06	5.65E+05	N/A	N/A	1.33E+06	1.99E+06	1.54E+06	N/A	3.63E+08	3.72E+05	5.02E+05	1.77E+05	4.64E+06	4.45E+05	2.25E+05	N/A	5.49E+06	N/A	N/A	N/A
17B	Control	6.29E+06	6.15E+06	N/A	N/A	2.58E+04	N/A	N/A	N/A	5.88E+04	N/A	N/A	N/A	N/A	1.68E+04	3.80E+04	3.81E+04	2.14E+06	8.84E+04	N/A	N/A	1.43E+07	N/A	N/A	N/A	3.59E+07	N/A	4.46E+04	4.28E+07	6.91E+06	5.43E+05	N/A	N/A	2.89E+06	1.21E+06	8.14E+05	N/A	3.37E+08	2.96E+05	3.15E+05	1.24E+05	3.64E+06	6.04E+05	1.59E+05	N/A	5.04E+06	N/A	N/A	N/A
18B	Control	5.21E+06	8.63E+06	N/A	N/A	2.70E+04	N/A	N/A	N/A	1.25E+05	N/A	N/A	N/A	N/A	7.27E+03	4.65E+04	1.59E+06	2.02E+06	2.55E+05	N/A	N/A	2.18E+07	N/A	N/A	N/A	3.57E+07	N/A	4.15E+04	4.35E+07	4.46E+06	5.33E+05	N/A	N/A	1.21E+06	2.84E+06	1.74E+06	N/A	3.55E+08	1.95E+05	2.35E+05	2.13E+05	6.32E+06	5.18E+05	2.80E+05	N/A	5.22E+06	N/A	N/A	N/A
19B	Control	4.22E+06	4.17E+06	N/A	N/A	2.27E+04	N/A	N/A	N/A	1.89E+05	N/A	N/A	N/A	N/A	1.59E+04	2.69E+04	1.64E+06	1.47E+06	2.78E+04	N/A	N/A	2.34E+07	N/A	N/A	N/A	3.58E+07	N/A	2.86E+04	2.15E+07	9.82E+06	5.09E+05	N/A	N/A	1.16E+06	1.24E+06	1.41E+06	N/A	3.28E+08	3.06E+05	3.19E+05	2.03E+05	5.09E+06	4.22E+05	3.19E+05	N/A	5.08E+06	N/A	N/A	N/A
20B	Control	6.35E+06	8.61E+06	N/A	N/A	2.12E+04	N/A	N/A	N/A	1.51E+05	N/A	N/A	N/A	N/A	8.81E+03	5.86E+04	5.79E+05	1.37E+06	8.62E+04	N/A	N/A	2.39E+07	N/A	N/A	N/A	3.90E+07	N/A	7.15E+04	8.10E+07	1.41E+07	7.29E+05	N/A	N/A	1.64E+06	2.35E+06	2.04E+06	N/A	3.93E+08	3.36E+05	3.12E+05	3.06E+05	6.45E+06	6.45E+05	2.94E+05	N/A	5.87E+06	N/A	N/A	N/A
23B	Control	3.35E+06	4.15E+06	N/A	N/A	3.47E+06	N/A	N/A	N/A	2.80E+06	N/A	N/A	N/A	N/A	6.06E+05	1.59E+04	5.87E+04	1.79E+06	6.93E+04	N/A	N/A	1.39E+07	N/A	N/A	N/A	3.78E+07	N/A	3.15E+04	3.86E+07	9.53E+06	5.99E+05	N/A	N/A	1.18E+06	1.80E+06	1.33E+06	N/A	2.95E+08	3.73E+05	3.79E+05	1.38E+05	3.32E+06	4.78E+05	2.33E+05	N/A	5.35E+06	N/A	N/A	N/A
[truncated: 558 more columns]
